# Supplementary material for: Self‐efficacy in the context of nursing education and transition to practice as a registered practitioner: A systematic review
Source: Nurs Open. 2023 Jul 8;10(10):6650–67. doi: 10.1002/nop2.1931 (PMC10495721; doi:10.1002/nop2.1931)
Supplement: Supplementary file 1 — Appendix S1 [file NOP2-10-6650-s003.xlsx]

## Sheet: MMAT checklist
Supplementary file 1. MMAT Mixed method quality assessment tool for the included studies
		SCREENING QUESTIONS		1. QUALITATIVE STUDIES					2. RANDOMIZED CONTROLLED TRIALS					3. NON-RANDOMIZED STUDIES					4. QUANTITATIVE DESCRIPTIVE STUDIES					5. MIXED METHODS STUDIES
First author (Year)	Study design	S1. Are there clear research questions?	S2. Do the collected data allow to address the research questions?	1.1. Is the qualitative approach appropriate to answer the research question?	1.2. Are the qualitative data collection methods adequate to address the research question?	1.3. Are the findings adequately derived from the data?	1.4. Is the interpretation of results sufficiently substantiated by data?	1.5. Is there coherence between qualitative data sources, collection, analysis and interpretation?	2.1. Is randomization appropriately performed?	2.2. Are the groups comparable at baseline?	2.3. Are there complete outcome data?	2.4. Are outcome assessors blinded to the intervention provided?	2.5 Did the participants adhere to the assigned intervention?	3.1. Are the participants representative of the target population?	3.2. Are measurements appropriate regarding both the outcome and intervention (or exposure)?	3.3. Are there complete outcome data?	3.4. Are the confounders accounted for in the design and analysis?	3.5. During the study period, is the intervention administered (or exposure occurred) as intended?	4.1. Is the sampling strategy relevant to address the research question?	4.2. Is the sample representative of the target population?	4.3. Are the measurements appropriate?	4.4. Is the risk of nonresponse bias low?	4.5. Is the statistical analysis appropriate to answer the research question?	5.1. Is there an adequate rationale for using a mixed methods design to address the research question?	5.2. Are the different components of the study effectively integrated to answer the research question?	5.3. Are the outputs of the integration of qualitative and quantitative components adequately interpreted?	5.4. Are divergences and inconsistencies between quantitative and qualitative results adequately addressed?	5.5. Do the different components of the study adhere to the quality criteria of each tradition of the methods involved?	MMAT rating
Alfes (2015)	(RCT) Experimental crossover design with two cohorts	Yes	Yes	Not applicable	Not applicable	Not applicable	Not applicable	Not applicable	No	No	Yes	No	Yes	Not applicable	Not applicable	Not applicable	Not applicable	Not applicable	Not applicable	Not applicable	Not applicable	Not applicable	Not applicable	Not applicable	Not applicable	Not applicable	Not applicable	Not applicable	(25%) for two criterion met
Ancel (2016)	(Non-RCT) a quasi-experimental, pre-/posttest	Yes	Yes	Not applicable	Not applicable	Not applicable	Not applicable	Not applicable	Not applicable	Not applicable	Not applicable	Not applicable	Not applicable	No	Yes	Yes	No	Yes	Not applicable	Not applicable	Not applicable	Not applicable	Not applicable	Not applicable	Not applicable	Not applicable	Not applicable	Not applicable	(50%) for three criterion met
Ataee (2019)	(RCT) Controlled experimental study	Yes	Yes	Not applicable	Not applicable	Not applicable	Not applicable	Not applicable	Can't tell	Yes	Yes	Can't tell	Yes	Not applicable	Not applicable	Not applicable	Not applicable	Not applicable	Not applicable	Not applicable	Not applicable	Not applicable	Not applicable	Not applicable	Not applicable	Not applicable	Not applicable	Not applicable	(50%) for three criterion met
Baek (2019)	(Non-RCT) a quasi-experimental, pre-/posttest	Yes	Yes	Not applicable	Not applicable	Not applicable	Not applicable	Not applicable	Not applicable	Not applicable	Not applicable	Not applicable	Not applicable	Yes	Yes	Yes	No	Yes	Not applicable	Not applicable	Not applicable	Not applicable	Not applicable	Not applicable	Not applicable	Not applicable	Not applicable	Not applicable	(75%) for four criterion met
Bourgault (2019)	(Non-RCT) a quasi-experimental, pre-/posttest	Yes	Yes	Not applicable	Not applicable	Not applicable	Not applicable	Not applicable	Not applicable	Not applicable	Not applicable	Not applicable	Not applicable	Yes	Yes	Yes	No	No	Not applicable	Not applicable	Not applicable	Not applicable	Not applicable	Not applicable	Not applicable	Not applicable	Not applicable	Not applicable	(50%) for three criterion met
Chang (2014)	(Non-RCT) a quasi-experimental, pre-/posttest	Yes	Yes	Not applicable	Not applicable	Not applicable	Not applicable	Not applicable	Not applicable	Not applicable	Not applicable	Not applicable	Not applicable	Yes	Yes	Yes	No	Yes	Not applicable	Not applicable	Not applicable	Not applicable	Not applicable	Not applicable	Not applicable	Not applicable	Not applicable	Not applicable	(75%) for four criterion met
Chang (2020)	(Non-RCT) a quasi-experimental, pre-/posttest	Yes	Yes	Not applicable	Not applicable	Not applicable	Not applicable	Not applicable	Not applicable	Not applicable	Not applicable	Not applicable	Not applicable	Yes	Yes	Yes	No	Yes	Not applicable	Not applicable	Not applicable	Not applicable	Not applicable	Not applicable	Not applicable	Not applicable	Not applicable	Not applicable	(75%) for four criterion met
Choi (2017)	(Non-RCT) a quasi-experimental, pre-/posttest	Yes	Yes	Not applicable	Not applicable	Not applicable	Not applicable	Not applicable	Not applicable	Not applicable	Not applicable	Not applicable	Not applicable	Yes	Yes	Yes	Yes	Yes	Not applicable	Not applicable	Not applicable	Not applicable	Not applicable	Not applicable	Not applicable	Not applicable	Not applicable	Not applicable	(100%) for five criterion met
Chu (2019)	(Non-RCT) a quasi-experimental, pre-/posttest	Yes	Yes	Not applicable	Not applicable	Not applicable	Not applicable	Not applicable	Not applicable	Not applicable	Not applicable	Not applicable	Not applicable	Yes	No	Yes	No	Yes	Not applicable	Not applicable	Not applicable	Not applicable	Not applicable	Not applicable	Not applicable	Not applicable	Not applicable	Not applicable	(50%) for three criterion met
Cino (2018)	(Non-RCT) a quasi-experimental, pre-/posttest	Yes	Yes	Not applicable	Not applicable	Not applicable	Not applicable	Not applicable	Not applicable	Not applicable	Not applicable	Not applicable	Not applicable	No	No	Yes	No	Yes	Not applicable	Not applicable	Not applicable	Not applicable	Not applicable	Not applicable	Not applicable	Not applicable	Not applicable	Not applicable	(25%) for two criterion met
Crocetti (2014)	(Non-RCT) a quasi-experimental, pre-/posttest	Yes	Yes	Not applicable	Not applicable	Not applicable	Not applicable	Not applicable	Not applicable	Not applicable	Not applicable	Not applicable	Not applicable	No	No	Yes	No	Yes	Not applicable	Not applicable	Not applicable	Not applicable	Not applicable	Not applicable	Not applicable	Not applicable	Not applicable	Not applicable	(25%) for two criterion met
Curtis (2016)	(Non-RCT) a quasi-experimental, pre-/posttest	Yes	Yes	Not applicable	Not applicable	Not applicable	Not applicable	Not applicable	Not applicable	Not applicable	Not applicable	Not applicable	Not applicable	No	Yes	No	No	Yes	Not applicable	Not applicable	Not applicable	Not applicable	Not applicable	Not applicable	Not applicable	Not applicable	Not applicable	Not applicable	(25%) for two criterion met
Darkwah (2011)	(Non-RCT) a quasi-experimental, pre-/posttest	Yes	Yes	Not applicable	Not applicable	Not applicable	Not applicable	Not applicable	Not applicable	Not applicable	Not applicable	Not applicable	Not applicable	Yes	Yes	Yes	No	Yes	Not applicable	Not applicable	Not applicable	Not applicable	Not applicable	Not applicable	Not applicable	Not applicable	Not applicable	Not applicable	(75%) for four criterion met
Dehghani (2020)	(Non-RCT) a quasi-experimental, pre-/posttest	Yes	Yes	Not applicable	Not applicable	Not applicable	Not applicable	Not applicable	Not applicable	Not applicable	Not applicable	Not applicable	Not applicable	No	No	Yes	No	Yes	Not applicable	Not applicable	Not applicable	Not applicable	Not applicable	Not applicable	Not applicable	Not applicable	Not applicable	Not applicable	(25%) for two criterion met
Derikx (2014)	(RCT) a prospective randomized trial	Yes	Yes	Not applicable	Not applicable	Not applicable	Not applicable	Not applicable	Yes	No	Yes	No	Yes	Not applicable	Not applicable	Not applicable	Not applicable	Not applicable	Not applicable	Not applicable	Not applicable	Not applicable	Not applicable	Not applicable	Not applicable	Not applicable	Not applicable	Not applicable	(50%) for three criterion met
Doucet (2020)	(Non-RCT) a quasi-experimental, pre-/posttest	Yes	Yes	Not applicable	Not applicable	Not applicable	Not applicable	Not applicable	Not applicable	Not applicable	Not applicable	Not applicable	Not applicable	No	Yes	Yes	No	Yes	Not applicable	Not applicable	Not applicable	Not applicable	Not applicable	Not applicable	Not applicable	Not applicable	Not applicable	Not applicable	(50%) for three criterion met
Dunn (2014)	(Non-RCT) a quasi-experimental, pre-/posttest	Yes	Yes	Not applicable	Not applicable	Not applicable	Not applicable	Not applicable	Not applicable	Not applicable	Not applicable	Not applicable	Not applicable	No	Yes	Yes	No	Yes	Not applicable	Not applicable	Not applicable	Not applicable	Not applicable	Not applicable	Not applicable	Not applicable	Not applicable	Not applicable	(50%) for three criterion met
Fertelli (2020)	(Non-RCT) a quasi-experimental, pre-/posttest	Yes	Yes	Not applicable	Not applicable	Not applicable	Not applicable	Not applicable	Not applicable	Not applicable	Not applicable	Not applicable	Not applicable	Yes	Yes	Yes	No	Yes	Not applicable	Not applicable	Not applicable	Not applicable	Not applicable	Not applicable	Not applicable	Not applicable	Not applicable	Not applicable	(75%) for four criterion met
Franklin (2014)	(Non-RCT) a quasi-experimental, pre-/posttest	Yes	Yes	Not applicable	Not applicable	Not applicable	Not applicable	Not applicable	Not applicable	Not applicable	Not applicable	Not applicable	Not applicable	Yes	Yes	Yes	No	No	Not applicable	Not applicable	Not applicable	Not applicable	Not applicable	Not applicable	Not applicable	Not applicable	Not applicable	Not applicable	(50%) for three criterion met
Gotwals (2018)	(Non-RCT) a quasi-experimental, pre-/posttest	Yes	Yes	Not applicable	Not applicable	Not applicable	Not applicable	Not applicable	Not applicable	Not applicable	Not applicable	Not applicable	Not applicable	No	No	No	Yes	Yes	Not applicable	Not applicable	Not applicable	Not applicable	Not applicable	Not applicable	Not applicable	Not applicable	Not applicable	Not applicable	(25%) for two criterion met
Hagemeier (2014)	(Non-RCT) a quasi-experimental, pre-/posttest	Yes	Yes	Not applicable	Not applicable	Not applicable	Not applicable	Not applicable	Not applicable	Not applicable	Not applicable	Not applicable	Not applicable	No	Yes	Yes	No	Yes	Not applicable	Not applicable	Not applicable	Not applicable	Not applicable	Not applicable	Not applicable	Not applicable	Not applicable	Not applicable	(50%) for three criterion met
Hwang (2020)	(Non-RCT) a quasi-experimental, pre-/posttest	Yes	Yes	Not applicable	Not applicable	Not applicable	Not applicable	Not applicable	Not applicable	Not applicable	Not applicable	Not applicable	Not applicable	No	No	Yes	No	Yes	Not applicable	Not applicable	Not applicable	Not applicable	Not applicable	Not applicable	Not applicable	Not applicable	Not applicable	Not applicable	(25%) for two criterion met
Iannuzzi (2019)	(RCT) randomized controlled trial pilot study	Yes	Yes	Not applicable	Not applicable	Not applicable	Not applicable	Not applicable	Yes	Yes	Yes	Yes	No	Not applicable	Not applicable	Not applicable	Not applicable	Not applicable	Not applicable	Not applicable	Not applicable	Not applicable	Not applicable	Not applicable	Not applicable	Not applicable	Not applicable	Not applicable	(75%) for four criterion met
Imus (2017)	(Non-RCT) a quasi-experimental, pre-/posttest	Yes	Yes	Not applicable	Not applicable	Not applicable	Not applicable	Not applicable	Not applicable	Not applicable	Not applicable	Not applicable	Not applicable	Not applicable	Not applicable	Not applicable	Not applicable	Not applicable	Yes	Yes	Yes	Yes	Yes	Not applicable	Not applicable	Not applicable	Not applicable	Not applicable	(100%) for five criterion met
Kameg ( 2010)	(Non-RCT) a non-random assignment, quasi-experimental design	Yes	Yes	Not applicable	Not applicable	Not applicable	Not applicable	Not applicable	Not applicable	Not applicable	Not applicable	Not applicable	Not applicable	No	Yes	Yes	No	Yes	Not applicable	Not applicable	Not applicable	Not applicable	Not applicable	Not applicable	Not applicable	Not applicable	Not applicable	Not applicable	(50%) for three criterion met
Karlin (2017)	(Non RCT) Empirical design (a pretest-posttest)	Yes	Yes	Not applicable	Not applicable	Not applicable	Not applicable	Not applicable	Not applicable	Not applicable	Not applicable	Not applicable	Not applicable	Yes	No	Yes	No	Yes	Not applicable	Not applicable	Not applicable	Not applicable	Not applicable	Not applicable	Not applicable	Not applicable	Not applicable	Not applicable	(50%) for three criterion met
Kim (2018)	(Non-RCT) a quasi-experimental, pre-/posttest	Yes	Yes	Not applicable	Not applicable	Not applicable	Not applicable	Not applicable	Not applicable	Not applicable	Not applicable	Not applicable	Not applicable	No	No	Yes	Can't tell	Yes	Not applicable	Not applicable	Not applicable	Not applicable	Not applicable	Not applicable	Not applicable	Not applicable	Not applicable	Not applicable	(25%) for two criterion met
Kool (2014)	(Non-RCT) a quasi-experimental, pre-/posttest	Yes	Yes	Not applicable	Not applicable	Not applicable	Not applicable	Not applicable	Not applicable	Not applicable	Not applicable	Not applicable	Not applicable	Yes	No	Yes	Yes	Yes	Not applicable	Not applicable	Not applicable	Not applicable	Not applicable	Not applicable	Not applicable	Not applicable	Not applicable	Not applicable	(75%) for four criterion met
Larsen (2011)	(Non-RCT) a quasi-experimental, pre-/posttest	Yes	Yes	Not applicable	Not applicable	Not applicable	Not applicable	Not applicable	Not applicable	Not applicable	Not applicable	Not applicable	Not applicable	Yes	Yes	Yes	Yes	Yes	Not applicable	Not applicable	Not applicable	Not applicable	Not applicable	Not applicable	Not applicable	Not applicable	Not applicable	Not applicable	(100%) for five criterion met
Lee (2019)	(Non-RCT) a quasi-experimental, pre-/posttest	Yes	Yes	Not applicable	Not applicable	Not applicable	Not applicable	Not applicable	Not applicable	Not applicable	Not applicable	Not applicable	Not applicable	No	Yes	Yes	No	Yes	Not applicable	Not applicable	Not applicable	Not applicable	Not applicable	Not applicable	Not applicable	Not applicable	Not applicable	Not applicable	(50%) for three criterion met
Leithead III (2019)	(Non-RCT) a quasi-experimental, pre-/posttest	Yes	Yes	Not applicable	Not applicable	Not applicable	Not applicable	Not applicable	Not applicable	Not applicable	Not applicable	Not applicable	Not applicable	Yes	Yes	Yes	No	Yes	Not applicable	Not applicable	Not applicable	Not applicable	Not applicable	Not applicable	Not applicable	Not applicable	Not applicable	Not applicable	(75%) for four criterion met
Moeini (2019)	(RCT) a quantitative study of a field trial	Yes	Yes	Not applicable	Not applicable	Not applicable	Not applicable	Not applicable	Yes	Yes	Yes	No	Yes	Not applicable	Not applicable	Not applicable	Not applicable	Not applicable	Not applicable	Not applicable	Not applicable	Not applicable	Not applicable	Not applicable	Not applicable	Not applicable	Not applicable	Not applicable	(75%) for four criterion met
Moore (2019)	(Non-RCT) a quasi-experimental, pre-/posttest	Yes	Yes	Not applicable	Not applicable	Not applicable	Not applicable	Not applicable	Not applicable	Not applicable	Not applicable	Not applicable	Not applicable	Yes	Yes	Yes	Yes	Yes	Not applicable	Not applicable	Can't tell	Not applicable	Not applicable	Not applicable	Not applicable	Not applicable	Not applicable	Not applicable	(100%) for five criterion met
Norgaard (2013)	(Non-RCT) a quasi-experimental, pre-/posttest	Yes	Yes	Not applicable	Not applicable	Not applicable	Not applicable	Not applicable	Not applicable	Not applicable	Not applicable	Not applicable	Not applicable	No	Yes	Yes	No	Yes	Not applicable	Not applicable	Not applicable	Not applicable	Not applicable	Not applicable	Not applicable	Not applicable	Not applicable	Not applicable	(50%) for three criterion met
Parvizy (2020)	(Non-RCT) a quasi-experimental, pre-/posttest	Yes	Yes	Not applicable	Not applicable	Not applicable	Not applicable	Not applicable	Not applicable	Not applicable	Not applicable	Not applicable	Not applicable	No	Yes	Can't tell	No	Can't tell	Not applicable	Not applicable	Not applicable	Not applicable	Not applicable	Not applicable	Not applicable	Not applicable	Not applicable	Not applicable	(25%) for two criterion met
Patton (2018)	(Non-RCT) a quasi-experimental, pre-/posttest	Yes	Yes	Not applicable	Not applicable	Not applicable	Not applicable	Not applicable	Not applicable	Not applicable	Not applicable	Not applicable	Not applicable	No	Can't tell	Yes	No	Yes	Not applicable	Not applicable	Not applicable	Not applicable	Not applicable	Not applicable	Not applicable	Not applicable	Not applicable	Not applicable	(25%) for two criterion met
Phuangngoenmak (2019)	(RCT) Randomized control trial	Yes	Yes	Not applicable	Not applicable	Not applicable	Not applicable	Not applicable	No	Can't tell	Yes	Can't tell	Yes	Not applicable	Not applicable	Not applicable	Not applicable	Not applicable	Not applicable	Not applicable	Not applicable	Not applicable	Not applicable	Not applicable	Not applicable	Not applicable	Not applicable	Not applicable	(25%) for two criterion met
Rambod (2018)	(Non-RCT) a quasi-experimental, pre-/posttest	Yes	Yes	Not applicable	Not applicable	Not applicable	Not applicable	Not applicable	Not applicable	Not applicable	Not applicable	Not applicable	Not applicable	Yes	Yes	Yes	No	Yes	Not applicable	Not applicable	Not applicable	Not applicable	Not applicable	Not applicable	Not applicable	Not applicable	Not applicable	Not applicable	(75%) for four criterion met
Said (2021)	(Non-RCT) a quasi-experimental, pre-/posttest	Yes	Yes	Not applicable	Not applicable	Not applicable	Not applicable	Not applicable	Not applicable	Not applicable	Not applicable	Not applicable	Not applicable	Yes	No	Yes	No	Yes	Yes	Yes	Yes	Can't tell	Yes	Yes	Can't tell	Yes	No	Yes	(50%) for three criterion met
Saied (2017)	(Non-RCT) a quasi-experimental, pre-/posttest	Yes	Yes	Not applicable	Not applicable	Not applicable	Not applicable	Not applicable	Not applicable	Not applicable	Not applicable	Not applicable	Not applicable	Yes	Yes	No	No	Yes	Not applicable	Not applicable	Not applicable	Not applicable	Not applicable	Not applicable	Not applicable	Not applicable	Not applicable	Not applicable	(50%) for three criterion met
Saxton (2012)	(Non-RCT) a quasi-experimental, pre-/posttest	Yes	Yes	Not applicable	Not applicable	Not applicable	Not applicable	Not applicable	Not applicable	Not applicable	Not applicable	Not applicable	Not applicable	No	No	Yes	No	Yes	Not applicable	Not applicable	Not applicable	Not applicable	Not applicable	Not applicable	Not applicable	Not applicable	Not applicable	Not applicable	(25%) for two criterion met
Schwindt (2019)	(Non-RCT) a quasi-experimental, pre-/posttest	Yes	Yes	Not applicable	Not applicable	Not applicable	Not applicable	Not applicable	Not applicable	Not applicable	Not applicable	Not applicable	Not applicable	Yes	No	Yes	Yes	Yes	Not applicable	Not applicable	Not applicable	Not applicable	Not applicable	Not applicable	Not applicable	Not applicable	Not applicable	Not applicable	(75%) for four criterion met
Sharour (2019)	(Non-RCT) a quasi-experimental, pre-/posttest	Yes	Yes	Not applicable	Not applicable	Not applicable	Not applicable	Not applicable	Not applicable	Not applicable	Not applicable	Not applicable	Not applicable	No	No	Yes	No	Yes	Not applicable	Not applicable	Not applicable	Not applicable	Not applicable	Not applicable	Not applicable	Not applicable	Not applicable	Not applicable	(25%) for two criterion met
Thompson (2016)	(Non-RCT) a quasi-experimental, pre-/posttest	Yes	Yes	Not applicable	Not applicable	Not applicable	Not applicable	Not applicable	Not applicable	Not applicable	Not applicable	Not applicable	Not applicable	No	Yes	Yes	Yes	Yes	Not applicable	Not applicable	Not applicable	Not applicable	Not applicable	Not applicable	Not applicable	Not applicable	Not applicable	Not applicable	(75%) for four criterion met
Topbas (2019)	(RCT) a randomized controlled and experimental study	Yes	Yes	Not applicable	Not applicable	Not applicable	Not applicable	Not applicable	No	Can't tell	Yes	Yes	Yes	Not applicable	Not applicable	Not applicable	Not applicable	Not applicable	Not applicable	Not applicable	Not applicable	Not applicable	Not applicable	Not applicable	Not applicable	Not applicable	Not applicable	Not applicable	(50%) for three criterion met
Walker (2014)	(Non-RCT) a quasi-experimental, pre-/posttest	Yes	Yes	Not applicable	Not applicable	Not applicable	Not applicable	Not applicable	Not applicable	Not applicable	Not applicable	Not applicable	Not applicable	Yes	No	Yes	Can't tell	Yes	Not applicable	Not applicable	Not applicable	Not applicable	Not applicable	Not applicable	Not applicable	Not applicable	Not applicable	Not applicable	(50%) for three criterion met
(Mun and Hwang, 2020)	(RCT) a randomized controlled design	Yes	Yes	Not applicable	Not applicable	Not applicable	Not applicable	Not applicable	Yes	Yes	Yes	No	Yes	Not applicable	Not applicable	Not applicable	Not applicable	Not applicable	Not applicable	Not applicable	Not applicable	Not applicable	Not applicable	Not applicable	Not applicable	Not applicable	Not applicable	Not applicable	(75%) for four criterion met
