# Supplementary material for: Self‐efficacy in the context of nursing education and transition to practice as a registered practitioner: A systematic review
Source: Nurs Open. 2023 Jul 8;10(10):6650–67. doi: 10.1002/nop2.1931 (PMC10495721; doi:10.1002/nop2.1931)
Supplement: Supplementary file 2 — Appendix S2 [file NOP2-10-6650-s004.xlsx]

## Sheet:  Data extraction table 
Supplementary file 2. Data extraction table
1st Author (Year)	Aim Category 1/2/3: Measurement of self-efficacy in the context of 1) the experience of nursing or midwifery educational programmes, 2) understanding the impact of nursing or midwifery educational programmes/interventions) or 3) examining the transition of nurses or midwives from an educational programme into practice	Population/ Sample size	Country and setting	Study design	Outcome variable (main theme)	Screening - Intervention Some papers that went through on full text review may not be research papers, or did not involve interventions. Evaluations of programmes without a methodology section or without an intervention should not be included. Please select Yes (if definitely intervention involving educational program with research output) No (if definitely not an intervention involving education…	Screening - Self-efficacy Some papers that went through on full text review that had minimal focus on SE If this is not a primary focus then it should not be included. Please select Yes (definitely SE. ) No (definitely not SE) Unsure (difficult to decide) IGNORE AT EXTRACTION	Program intervention / Duration / No of exposure	Content of intervention	Definition of Self-efficacy	1) Theortical underpinning OR 2) Educational model (author, year in brackets)	SE findings Findings presented according to the review question 1 (1) What is the impact of education programs on the self-efficacy of RNs and nursing students?	SE findings Findings presented according to the review question 2 (2) what educational program characteristics have led A). positive and/or B). negative SE outcomes?	SE findings Findings presented according to the review question 3 (3) what role has self-efficacy in facilitating the transition of nurses from an educational program into clinical practice?	Instrument (s)	Quality Appraisal (MMAT Tool)		.
Alfes (2015)	2) To compare the knowledge, attitudes and self efficay of pre-licensure nursing students’ following a sequence of psychiatric mental health role-play and SP experiences	Population: Pre-licensure students Sample size: 77 MN (n=31; BSN (n=46)	Country: USA setting: University	(RCT) Experimental crossover design with two cohorts	Self-Efficacy, Knowledge, and Attitude	Yes	Yes	Intervention: BSN & MN Group: Structured peer-to-peer role-play. MN & BSN Group: student-to-SP interaction Duration: 2 hours training and 30 minutes practice with a psychatric health faculty member No of exposure: Once	Approximately 10 minutes prior to the encounter, students portraying the nurse in the SP experience and students portraying the nurse in the role-play experience were given a patient chart with basic information and the chief complaint of depression. All participants were allowed to refer to their respective charts during the 15-minute encounter, and all participants consented to video recording.	Not reported	1) Not reported 2) Benner’s (2004) nursing model of skill acquisition and Kolb’s (1984) experiential learning model.	1) All four groups of MN students experienced an increase in self-efficacy over time; however findings were not significant (F = 46.924, df = 1.298, p ≥ 0.05). Self-efficacy was the only statistically significant variable from the BSN sample. All groups improved significantly at time points 2 and 3 with p ≤ .001 and an observed power of 1.00. There was no statistically significant difference in o…	2 A) Standardized patients experience and role-play experience 2B) Not reported	3) Not reported	Mental Health Nursing Clinical Confidence Scale	0.25
Ancel (2016)	2) To determine the effect of problem- solving training, through a management course, on nursing students’ perceived problem-solving skills and self-efficacy beliefs	Population: Undergraduate, four-year nursing students Sample size: total (n=26)	Country: Turkey Setting: University	(Non-RCT) a quasi-experimental, pre-/posttest	Problem-solving skills and self-efficacy beliefs			Intervention: Problem- solving training Duration: 7-week training composed of 8 hours theory and 56 hours practice No of exposture: Not reported	The program composed of theoretical education and is supported with in-classroom practices, individual or group practices, homework, and, lastly, clinical practices.	SE is "the judgement of an individual towards her/his capacity to successfully organize the activities in achieving a task in certain conditions" (Bandura, 1997,pg 535)	1) Not reported 2) Not reported	1) Statistically significantly greater increase in self-efficacy after training (M=94.35 SD= 9.3) than pretest (M= 85.23 SD= 11.8); (P<0.05)	2A) classroom practices, individual or group practices, homework, and clinical practices were supported the theortical part 2B) Not reported	3) Not reported	Self-Efficacy Scale	0.5
Ataee (2019)	2) To determine the effects of an educational pre-internship package on nursing students’ self-efficacy to deliver critical care perform better when taking care of patients	Population: A bachelor nursing students Sample size: total n=37 were randomly assigned to the case (n=19 students) and control (n=18 students) groups	Country: Iran Setting: University	(RCT) Controlled experimental study	Self-efficacy, students performance, cardiac critical care, and students competency			Intervention: Educational pre-internship package Duration: educational sessions for each group was four hours daily for three days No of exposture: Not reported	The educational package consists of both theoretical and practical parts before the students start the internship program to repair the gap between their knowledge and practice. Also, The content of the educational booklet was prepared based on the outlines of the intensive care nursing internship curricula, drug protocols of the CCU ward, and updated CPR guidelines	SE defined as "a person’s belief to perform the intended functions" (De Simone, Planta, and Cicotto 2018, 131)	1) Not reported 2) Not reported	Statistically significant difference (p < 0.001) in the total score of self-efficacy post the training between the experiment group pretest (m=129.89, SD= 18.98) vs postest (m=161.26, SD= 6.07), and control group pretest (m=125.88, SD=10.15) vs posttest (m=119.72, SD= 10.13)	2A) The students were trained in a clinical skills lab for some of the procedures 2B) Not reported	3) Not reported	Self-efficacy-in-clinical-performance (SECP) questionnaire	0.5
Baek (2019)	2) To develop and test an a sexual education program (SEP) focused on sexual media literacy (SML) on (a) knowledge, (b) awareness, (c) reinterpretation skill, and (d) self-efficacy regarding SML in school nurses	Population: School nurses Sample size: total n= 66 school nurses The experimental group (n = 35) v control group (n = 31)	Country: South Korea Setting: schools setting	(Non-RCT) a quasi-experimental, pre-/posttest	SML knowledge, awareness, reinterpretation skill, and self-efficacy			Intervention: A sexual education program (SEP) Duration: SEP-SML intervention , nine sessions (2 hr each),(3 weeks, 18 hours) No of exposture: Not reported	The Educational Intervention consisted of of nine sessions. In an effort to ensure that sessions were retained, various teaching methods were used such as lectures, case presentations, demonstrations, pictures, and video clips (music video, advertisement, etc.) on sexual education	SE refers to the confidence in one’s own ability to achieve intended results (Ormrod, 2006, pg 276)	1) Not reported 2) Not reported	1) Statistically significantly high effect of SEP-SML training on SML self-efficacy in the experimental group. EG, pretest (m = 16.61 (SD = 3.58 ))), post test (m = 21.14 (SD =2.97 ))) V CG pretest (m = 17.25 (SD = 3.20 ) ,posttest (m = 17.70 (SD = 3.97 ) , t= 8.29 , p = <.001	2A & B ) Not reported	3) Not reported	Self-efficacy regarding SML instrument.	0.75
Bourgault (2019)	2) To explore factors associated with EMPD superuser competency explore factors influencing competency of CORTRAK-assisted feeding tube insertion	Population: Registered nurses Sample size: Registered nurses (n=20)	Country: USA Setting: Academic medical center	(Non-RCT) a quasi-experimental, pre-/posttest	Confidence , self-efficacy, and competency			Intervention: CORTRAK training Duration: Not reported No of exposture: Not reported	The traning program has 2 feeding tube insertion task trainers . One trainer was a low-fidelity clear acrylic device that visualizes the feeding tube passing through an anatomically correct gastrointestinal system (Anatomical Box, Avanos). The other device, an anatomically correct male thorax with moving internal parts (CORMAN, Avanos)	Not reported	1) Not reported 2) Not reported	1) Statistically no difference between two observations for self-reported feeding tube insertion confidence; Mean (SD) scores were 35 (3.68) on a 40-point scale for self-efficacy, 4.6 (0.68) on a 5-point scale for self-reported feeding tube insertion confidence, and 4.85 (0.49) on a 5-point scale for demonstrated confidence	2A&B) Not reported	3) Not reported	General self-efficacy scale	0.5
Chang (2014)	2) To evaluate the impact of EBP finding and appraising evidence on self-efficacy after the master’s EBP unit	Population: Post-graduate nursing students Sample size: Total (n=60)	Country: USA Setting: University	(Non-RCT) a quasi-experimental, pre-/posttest	Self-Efficacy, appraising evidence			Intervention:Teaching Evidence-Based Practice project Duration: Not reported No of exposture: Not reported	Not reported	Not reported	1) Not reported 2) Not reported	1) Statistically significant differences in self-efficacy in finding and appraising evidence following master’s EBP unit (p< .001), Self-efficacy subscales 1) finding the evidence , pretest m= 5.97 (SD= 1.67 ) vs post test m= 8.18 (SD= 1.39) ; 2) Appraising the evidence , pretest m= 4.89 (SD= 1.99 ) vs post test m= 7.38 (SD= 1.74), (p< .001)	2A&B) Not reported	3) Not reported	Self- Efficacy in Evidence-Based Practice tool	0.75
Chang (2020)	2) To assess the effectiveness of RSI-based flipped classroom and those trained with the conventional flipped classroom in a nursing case-based training course	Population: Nursing students Sample size: Total n=36 nursing students , Pre CG ( n= 18 ) V Post EG (n= 18)	Country: Taiwan Setting: Teaching hospital	(Non-RCT) a quasi-experimental, pre-/posttest	learning achievement, self-efficacy, critical thinking, and satisfaction			Intervention: RSI (Recognize, Summarize, Inquire)-based flipped classroom Duration: (2 weeks) No of exposture: Not reported	The program had two groups learned through the online instructional videos in the pre-class time, the experimental group learned with the RSI-based flipped approach via the online learning system to complete the learning task. the control group learned with the conventional flipped classroom. In the conventional mode, the students were asked to watch videos and take notes, do some exercises, and …	SE refers to "a person’s belief that he/she can successfully complete certain tasks or achieve certain desired goals" (Bandura, 1988, pg41)	1) Not reported 2) Not reported	1) Statistically significantly increase in the students self-efficacy following the training program, scores increased from CG post test 3.13 (SD = .34) to EG post test 3.68 (SD = .62) , p < .05	2A & B) Not reported	3) Not reported	A modified self-learning efficacy scale	0.75
Choi (2017)	2) To evaluate the changes in self-efficacy and competence regarding interacting with People with dementia (PWD) and their family caregivers, and attitudes toward dementia among health and social work students	Population: Undergraduate students studying nursing Sample size: Total n= 21 [nursing n=13]	Country: Republic of Korea Setting: Community health care settings	(Non-RCT) a quasi-experimental, pre-/posttest	Self-efficacy, Competency, and Attitudes			Intervention: Community dementia- outreach research project Duration: One day workshop No of exposture: Not reported	The program involved students attended an orientation workshop , role playing , and developed a systematic structured education program to ensure students were familiar with the project manual. the workshop was for one day and gave students a manual to use as a resource during fieldwork	Not reported	1) Not reported 2) Not reported	1) Statistically significantly greater increase in self-efficacy after project participation emerged in pre-and posttest self-efficacy targeting PWD and their family caregivers Pretest M (SD) 29.62 (3.38) v Posttest M (SD) 32.90 (2.17) (t = −4.62, p < .001) scores.	2 A & B ) Not reported	3) Not reported	The Self-Efficacy Scale that investigated behavioral and task-specific statements on aspects of interactions with PWD and their family caregivers	1
Chu (2019)	2) To compare the learning effectiveness of the experimental group who received courses via the flipped classroom teaching strategy to the control group who received courses via traditional classroom learning in terms of knowledge and self-efficacy in practice	Population: Nursing staff who registered for the EBN in-service training course Sample size: Total n=151 nurses , Pre CG ( n= 75) V Post EG (n= 76)	Country:Taiwan Setting: Medical center	(Non-RCT) a quasi-experimental, pre-/posttest	Knowledge and self-efficacy			Intervention: Evidence-based nursing (EBN) training course ( flipped classroom) Duration: 5-hour training No of exposture: The learning outcomes of the nurses’ EBN knowledge and self-efficacy in practice were evaluated at three time points: before the course (T0), after the course (T1), one month after the course (T2)	The EBN course consists of a three-hour content-based section of the EBN 5As, and a two-hour practice in relation to EBN. the control group received EBN training via traditional classroom-based approach, while the experimental group engaged in the flipped classroom approach	Not reported	1) Not reported 2) Not reported	Statistically significantly improve in the EBN self-efficacy after training. The scores of evidence-based self-efficacy in practice for the control and experimental groups were compared across 3 time periods (T0-T2). Comparison of evidence-based nursing self-efficacy in practice between two groups Pretest (T0), Control group (n = 75), m = 63.611 SD = 6.39, Experimental group (n = 76) m= 62.76 , S…	2)A & B Not reported	3) Not reported	Self-efficacy in evidence-based practice (SE-EBP) scale	0.5
Cino (2018)	2) To assess self-efficacy for interprofessional education (IPE) in medical laboratory technology, dental hygiene, and nursing students before and after an IPE session	Population: Nursing students Sample size: total ( n=75) (Nursing students [n =37]	Country: USA Setting: University	(Non-RCT) a quasi-experimental, pre-/posttest	Self-efficacy, team collaboration			Intervention: Interprofessional ethics education seminar Duration: 75 minute session No of exposture: Not reported	The IPE session was held in a large meeting room on An introduction to ethics and IPE was given via a briefPowerPoint presentation followed by a directed discussion period, which allowed participants to compare and contrast each professions’ code of ethics	SE "is the extent of one’s belief in their own ability tocomplete tasks and accomplish goals" (Bandura ,1994, pg 239)	1) Not reported 2) Not reported	1) Statistically significantly greater increase in participants’ self-efficacy after collaborating with students from different health professions programmes. The result of the paired samples t-test was [t (75) = 2.314, p = .023]	2) A & B Not reported	3) Not reported	Interprofessional Learning (SEIL) scale	0.25
Crocetti (2014)	2) To explore the use of an orientation using simulation as an educational strategy to promote faculty self-efficacy	Population: Faculty nurse Sample size: Total n = 6 maternity faculty	Country: USA Setting: Maternity patient care units	(Non-RCT) a quasi-experimental, pre-/posttest	Self-efficacy			Intervention: Orientation program Duration: Four-hour orientation No of exposure: Not reported	The orientation program included: a prebriefing session, the simulation of clinical skills commonly taught to nursing students during their maternity clinical, and a debriefing session. During the prebriefing session, a modified tool that measured faculty self-efficacy was used to assess the participants’ confidence. The simulation included a teaching demonstration of skills such as fetal monitor…	Not reported	1) Not reported 2) Not reported	1) Statistically significantly increased self-efficacy with teaching strategies, mean score from pre (m=26.17, post m= 31.17) Statistically significantly increased confidence in assisting students with specific skill mean score from pre (m = 52.33, post m= 67.33)	2A) debriefing session 2B) Not reported	3) Not reported	The Self-Efficacy Toward Teaching Inventory (SETTI) tool to measure self-efficacy of new nurse educators	0.25
Curtis (2016)	2) To evaluate the impact of the implementation of an eLearning patient assessment module on its relevance for clinical practice, self-efficacy, and patient care	Population: Surgical nurses Sample size: Total (n=59) completed the preevaluations and the module. (N=42) of the 59 nurses completed the postevaluations	Country: Australia Setting: Acute care tertiary hospital	(Non-RCT) a quasi-experimental, pre-/posttest	Nursing knowledge , self-efficacy, and patient outcomes			Intervention: E-Learning Program for Trauma Patient Management Duration: Intensive 3-month No of exposture: Not reported	The module was designed using adult learning principles. Content included an overview of the local trauma system, trauma patient assessment and a range of multimedia systems were used including videos, pictures, text, diagrams, and Case scenarios	Not reported	1) Not reported 2B) Accelerated implementation methodology framework ( Centre for Healthcare Redesign, 2014 )	1) Statistically significantly greater increase in Self-efficacy of nurses with providing care for trauma patients following completion of the module Pre Participant Median=123.5 (IQR=102.75–133) vs Post Participant Median=129 (IQR=107.5–137.25) , p= .023, r= 0.35	2A) Case scenarios 2B) Not reported	3) Not reported	Self-Efficacy Questionnaire	0.25
Darkwah (2011)	2) To examine the inñuence of CBL on students' self-efficacy in relation to risk reduction in patient education, specifically related to smoking, exercise, and nutrition	Population: First-year and third-year undergraduate nursing students Sample size: Total n=58 First-year (n=22) and third-year (n=36)	Country: Canada Setting: University	(Non-RCT) a quasi-experimental, pre-/posttest	Students'self-efficacy, risk reduction in patient education			Intervention: Context-based learning (CBL) Health Promotion Disease Prevention Inventory examining smoking, exercise, and nutrition Duration: Not reported No of exposture: Not reported	Context-based learning (CBL) which involved students' learning and receiving information from peers rather than receiving factual knowledge from the instructor	SE defined as "an individual's perceived capability to organize and execute an action to achieve a specific goal"(Bandura,1995, pg 579)	1) Not reported 2) Not reported	1) Statistically significant difference (p ≤ 0.05) for the confidence in knowledge about smoking ; higher mean scores for third-year students (m=3.01 SD= 0.53) compared with first-year students (m=2.59 SD= 0.47). Similarly, the group mean on confidence in counseling about smoking for third-year students (m=2.79 SD= 0.54) compared with first-year students (m=2.38 SD= 0.59) was significantly higher…	2) A & B not reported	3) Not reported	The original Health Promotion Disease Prevention Inventory (HPDPI-M) designed by Laschinger and Tresolini (1999) was used to measure students' self-efficacy in patient counseling	0.75
Dehghani (2020)	2) To determine the effect of palliative care on perceived self-efficacy of the nurses	Population: Nurses Sample size: n = 40 individuals	Country: Iran Setting: Hospital	(Non-RCT) a quasi-experimental, pre-/posttest	Self-efficacy, Symptom Management, and psychosocial support			Intervention: Palliative care training Duration: Four sessions, each lasting 45min No of exposture: Not reported	This educational workshop consisted of four palliative care sessions, first session: principles, goals, and components of supportive, spiritual, and ethical of palliative care, The second session subsumed pain management, identifying its sources and causes and describing pain treatment and evaluation of pain. The third session focused on role of the nurse in ccontrolling the common physical and m…	Not reported	1) Not reported 2) Not reported	1) Statistically significantly greater increase in perceived self-efficacy after intervention (p <0.05). The mean score on perceived self-efficacy after training (m = 39.4 SD = 6.9) vs before (m = 27.7 SD = 7.9) and the difference was statistically significant (P= 0.00)	2A & B ) Not reported	3) Not reported	The Perceived Palliative Care Self-efficacy Questionnaire	0.25
Derikx (2014)	2) To assess the imapct of educational traning on knowledge, skill retention, and self- efficacy measured by standardized testing	Population: Registered nurses of anesthesia (RNAs) Sample size: total n=30 15 registered nurses of anesthesia (RNAs)	Country: Netherlands Setting: Hospital, local anesthesia department	(RCT) a prospective randomized trial	Theoretical knowledge, skill retention, and self-efficacy			Intervention: A structured lecture and skill station was given with the educational aids provided by the respective manufacturers. Duration: 1 hour No of exposure: 3 times Individual knowledge and practical skills were tested at 0, 3, and 12 months after the initial course	The educational material consisted of a computer slide presentation and a hands-on reusable training device which, in both cases, was similar to the device used for patients	SE is defined as ‘‘a person’s belief in their capabilities to organize and execute the courses of action required to produce given attainments’’ (Turner et al., 2007, pg 582)	1) Not reported 2) Not reported	1) Statistically significant higher self-efficacy in anesthesiologists (p< 0.01) than the self-efficacy of the RNAs The anesthesiologists scored (m= 8.5 SD=1.0), (m=8.1 SD=1.6) , and( m= 7.4 SD= 2.3) at 0, 3, and 12 months follow-up, whereas the RNAs scored (m= 6.9 SD= 1.9), (m=6.1 SD= 1.6), and (m= 5.7 SD= 2.2)	2A & B ) Not reported	3) Not reported	The Self-efficacy in resuscitation measured by a visual analogue scale (VAS)	0.5
Doucet (2020)	2) To evaluate the impact of an online educational module on nurses’ preparedness for inter-hospital transfers	Population: Nurses working in critical care and emergency units Sample: a convenient sample of nurses (n=19)	Country: Canada Setting: Critical care settings	(Non-RCT) a quasi-experimental, pre-/posttest	Psychological empowerment and self-efficacy	Yes	Yes	Intervention: Inter-Hospital Transfer Module (online education module) Duration: 30 to 60 minutes completion time. No of exposure: NR	The module’s had a competency indicators Preparation, Professional boundaries, and Collaboration and communication	SE defined as a "person’s judgment of his or her ability to organize and execute the action required to achieve a desig- nated level of performance" (Bandura, 1977, pg 31)	1) Not reported 2) This study was based on Kanter’s (1993) theory on structural empowerment	1) Statistically no significantly increase in self-efficacy scores, increased from m= 76.58 (SD = 13.25) pre-education to m= 80.74 (SD = 9.11) post-education (p = 0.009), r=0.15	2A & B) Not reported	3) Not reported	Work Efficiency Questionnaire-II (CWEQ-II) to measure nurses’ perceptions of access to empowerment structures	0.5
Dunn (2014)	2) To examine the influence of high-fidelity simulation (HFS) training on baccalaureate nursing students’ sense of efficacy for both patient communication and physical care	Population: Juniors second semester baccalaureate nursing Sample size: total (n=26)	Country: USA Setting: University	(Non-RCT) a quasi-experimental, pre-/posttest	Nursing students efficacy, patient communication, patient physical care			Intervention: High-fidelity simulation training Duration: Eight weeks of twice weekly simulation sessions No of exposture: Not reported	HFS training aimed to support student understanding and practice of core concepts, skills, and critical thinking through active learning	SE refers to "one such belief that powerfully influences quality and quantity of effort as well as the willingness to overcome obstacles and persist on difficult tasks"(Bandura’s ,1997 , pg 403)	1) Not reported 2) Not reported	1) Statistically significant higher self-efficacy of nurse patient communication post simulation (M = 4.44, SD = 1.49) than pretest (M = 4.08, SD = 0.10) , p < .01. Also, post test nurse efficacy for physical patient care (M = 2.64, SD= 0.16) was significantly greater than pretest nurse efficacy for physical patient care (M = 1.81, SD= 0.17) after HFS training; , p < .01	2A&B) Not reported	3) Not reported	Nursing Student Self-Efficacy Scale (NSSES)	0.5
Fertelli (2020)	2) To determine the effect of peer assessment method on the perception of nursing diagnosis and academic self-efficacy in nursing process teaching	Population: A second grade nursing students Sample size: total (n=68) students (Experimental group (n=34) vs control group (n=34)	Country: Turkey Setting: University	(Non-RCT) a quasi-experimental, pre-/posttest	Perception of nursing diagnosis,academic self-efficacy, and nursing student performance			Intervention: Peer learning method Duration: Not reported No of exposture: Not reported	In the study, the students were assigned to the experimental and control groups. Students in the experimental group were matched with their chosen peers. Every student studied the care plan of his or her matched friend. following peer reviewing and discussion on care plans, two peers who were matched for the peer review and a counselor discussed and assessed the care plans together	Not reported	1) Not reported 2) Not reported	1) Statistically significantly increased Academic self-efficacy scores for experimental groups than the students in the control group EG pretest (m=19.02,SD=2.83) vs posttest (m=21.65, SD=3.41); p= 0.000 VS CG pretest (m=20.08, SD=2.53) vs posttest (m=20.21, SD=2.45) ; p= 0.73	2) A & B Not reported	3) Not reported	Academic Self-Efficacy Scale	0.75
Franklin (2015)	2) To examine the influence of three simulation preparation methods (expert modeling/intervention, voice-over PowerPoint/active control, and reading assignments/passive control) on improving novice nurses’ competence and self-efficacy for providing care to multiple simulated patients	Population: Senior pre-licensure nursing students Sample size: total n = 20	Country: US Setting: University-acute care simulation setting	(Non-RCT) a quasi-experimental, pre-/posttest	Self-efficacy and competence			Intervention: Online simulation preparation : Duration: over 5 weeks No of exposture: Not reported	The program consists of 1.Expert modeling versus 2. voice-over PowerPoint versus 3. traditional reading assignments. A multiple-patient scenario was used and the Intervention materials were delivered online	SE "Refers to the perception that one is capable of performing in a certain manner to achieve specific goals" (Franklin, 2014, pg 324)	1) Social Cognitive Theory (Bandura, 1986). 2) Not reported	1) Statistically significantly greater improvements in SE compared with traditional reading assignments when the combined expert modeling and voice-over PowerPoint groups compared to reading group (t(18) = 3.08, p = 0.003, Cohen’s d = 1.501)	2A & B ) Not reported	3) Not reported	Modified National League for Nursing Student Satisfaction and Self-Confidence in Learning Scale	0.5
Gotwals, (2018)	2) To examine faith community nurses’ perceived knowledge and counseling self-efficacy about nutrition health promotion and disease prevention through the examination of the effect of an educational intervention	Population: RNs Sample size: total n=92 Pre (n=37) V Post (n=55); Female only.	Country: USA Setting: Primary health care setting	(Non-RCT) a quasi-experimental, pre-/posttest	Knowledge and counseling self-efficacy in nutritional health promotion and disease prevention.	Yes	Yes	Intervention: A nutrition educational module Duration: 3-hours No of exposure: One time	A 3 hours of Interactive module on defining health, education in the stages of behavior change, and an overview of free nutritional health resources available through the Healthy People Web site and other governmental Web sites	SE defined as "combination of thoughts, beliefs, and feelings to describe a sense (or belief or judgment) that one is confidently capable of executing a behavior"(Bandura 1977, 1997, pg 338)	1) Self-efficacy theory (Bandura 1977, 1997) 2) Not reported	1) Statistically significant increase in Post-test scores on nutrition knowledge self-efficacy post training module were higher (t = 2.45, p = .016) for the experimental group than the control group. also, Post-test scores on nutrition counseling self-efficacy were also significantly higher (t = 2.65, p = .010) for the experimental group than for the control group	2A & B) Not reported	3) Not reported	Health Promotion Counseling Self-Efficacy scale (HPCSE)	0.25
Hagemeier (2014)	2) To describe an interprofessional communication course in an academic health sciences center and to evaluate and compare interpersonal and interprofessional communication self-efficacy beliefs of medical, nursing, and pharmacy students before and after course participation	Population: First-year nursing students Sample size: total n= 192 , first-year nursing (n=36)	Country: USA Setting: University	(Non-RCT) a quasi-experimental, pre-/posttest	Students interpersonal and interprofessional communication self-efficacy beliefs.			Intervention: Interprofessional communication skills development course Duration: 1 hour/module No of exposture: Not reported	The course utilized a biweekly, blended learning format that incorporated computer-mediated, self-directed learning modules designed to introduce and teach students core communication skills. Students were required to complete 1-3 preclass online modules per class period. Each module contained interactive presentations and video	Not reported	1) Bandura’s self-efficacy theory as a guiding framework (Banudra, 1977) 2) Not reported	Statistically significantly greater increase in nursing students self-efficacy beliefs after completing the communications course. Pharmacy students perceived relatively less confidence than their colleagues in medicine and nursing in their ability to develop positive interdependent relationships with other health care team members (p=.020), and in their ability to use patient-engaging strategies…	2A) Interprofessional communication discussions during small group meetings 2B) Not reported	3) Not reported	Researcher developed survey self-efficacy beliefs	0.5
Hwang (2020)	2) To examine the effects of a visiting nursing simulation developed on the basis of Jeffries’ simulation model, as well as to analyze its effects on the self-efficacy, critical thinking abilities of nursing students, and simulation effectiveness	Population: Senior nursing students Sample size: total (n=87)	Country: South korea Setting: University	(Non-RCT) a quasi-experimental, pre-/posttest	Self-efficacy, critical thinking , learning effectiveness			Intervention: Home-visit simulation scenario program Duration: The orientation session lasted 30 minutes. the community visiting nursing simulation lasted 20 minutes. No exposture: Not reported	The training included Prior to the application of the community visiting nursing simulation, an orientation session was offered to all students. The orientation included the simulation’s purposes and learning objectives, practice conditions, and a practicing method. Each group had debriefing lasted approximately 15 minutes	SE refers to "one’s beliefs and expectations regarding successfully overcoming situations and performing tasks independently" (Bandura, 1977,pg 92)	1) Not reported 2) Jeffries’ simulation framework (2005)	1) Statistically significant increases in self-efficacy mean score after simulation session. Pre test (m=27.22, SD=2.60) vs post (m=28.94, SD=3.01); p< .001	2A) debriefing 2B) Not reported	3) Not reported	General Self-Efficacy Scale (GSE)	0.25
Iannuzzi (2019)	2) To evaluate the impact of the educational INT on student knowledge, self-efficacy, and attitudes in the provision of care to TAY with ASD	Population: Post-licensure doctor nursing students Sample size: (n= 14), control group (WLC) (n = 8) vs an intervention group (INT) (n = 6)	Country: USA Setting: University -Graduate School of Nursing	(RCT) randomized controlled trial pilot study	Self-efficacy, knowledge, and attitudes			Intervention: A Pilot Educational Intervention Duration: 8 week period No of exposture: Not reported	An educational curriculum consisted of three major components including didactic composed of the INT consisted of a single 3 h class that included a presentation and a lecture given by two experienced developmental disability nurses supported by videos. Online Modules students were expected to complete a series of three 1 h online modules. Experiential Learning—Operation House Call (OHC) provided…	Not reported	1) Self-efficacy theory (SET) Bandura’s (1977) social cognitive theory 2) Experiential learning theory (ELT) Kolb (1984), and personal reflection theory (PRT) Kenney (2006)	1) Statistically significant difference in self -efficacy post education intervention group EG pre test (m=54.0, SD=8.7) vs. post test (m=91.7, SD=11.0), vs control group CG pre test (m=48.9, SD=11.8) vs. post test (m=49.0, SD=6.7).	2A&B) Not reported	3) Not reported	Family Nurse Practitioner Autism Self-Efficacy Scale (FNPASE)	1
Imus (2017)	2) To examine the relationship between self-efficacy and demographic and outcome variables (age, gender, academic or clinical year, years of experience as a critical care nurse, number of clinical cases, call hours, and years since attending an academic program)	Population: First-year academic students and second-year clinical students in nurse anesthesia program Sample size: total (N = 56)	Country: USA Setting: University-nurse anesthesia program	(Non-RCT) a quasi-experimental, pre-/posttest	Clinical caseload and degrees of self-efficacy			Intervention: Nurse Anesthesia Program Duration: Not reported No of exposture: Not reported	Not reported	SE is "the belief that an individual has about his or her ability to accomplish goals"(Bandura, 1977, Pg 206)	1) Not reported 2) Not reported	1) Statistically significant negative associations between academic year and degrees of self- efficacy, indicating that students in the clinical year had lower self-efficacy than did students in the didactic year. didactic year (mean = 3.39, SD = 0.609) had a higher level of self-efficacy for this item than did students in their clinical year (mean = 2.77, SD = 0.869); mean difference = 0.621, t(…	2A&B) Not reported	3) Not reported	General Self-Efficacy Scale (GSE)	1
Kameg ( 2010)	2) To compare the effectiveness of two educational delivery methods, traditional lecture and HFHS, on senior level nursing student’s self-efficacy with respect to communicating with patients experiencing mental illness	Population: Pre-licensure nursing students Sample size: total (n=38) 21 students in Group 1 and 17 students in Group 2	Country: USA Setting: University	(Non-RCT) a non-random assignment, quasi-experimental design	Experience with HFHS enhanced student self-efficacy of communication skills as measured by the self-efficacy			Intervention: All students enrolled in the course were required to attend the lecture on communication skills, to participate in both the simulation activity and the videotaped debriefing Duration: Students were provided with a two hour lecture on communication skills in a classroom setting No of exposture: Not reported	The program modules were required the students to attend an orientation to HFHS and a clinical report of the patient’s status. Students were videotaped during their interaction with the high fidelity human simulator .and then the students and the instructor completed a debriefing	SE defined as "belief in one’s capabilities to overcome successfully the demands of a situation in order to achieve a desired outcome" (Bandura, 1977, 1986, pg 317)	1) Bandura’s (1977, 1986) self-efficacy theory 2) Not reported	When assessing the two groups separately, the students in Group 1(n = 21) had a significant change in self-efficacy following the simulation experience (p = .005) as well as the students in Group 2 (n = 17) (p = .036). Self-efficacy at group 1 following the simulation pre test (M = 50.90) vs post test (M= 62.40) ,Group2 pre test (M = 45.71) vs post test (M= 55.20), VAS SE Total pre test (M= 48.5)…	2A) Students practiced communication skills with a high fidelity human simulator providing them with the opportunity to achieve mastery of the techniques prior to entering the clinical setting. 2B) Inability of the simulator to display facial expressions, an important non-verbal behavior	3) Not reported	a. Self-efficacy of communication skills was measured with a single-item visual analogue scale (VAS ) score , b. Self-Efficacy (General) Scale to measure Simulation Evaluation	0.5
Karlin (2017)	2) To report initial training outcomes with care staff, including effects of training on dementia care knowledge, attitudes, and self-efficacy	Population: Registered nurses Sample size: total n=18 participants , (7 RNs)	Population: USA Setting: long-term care and community settings	(Non RCT) Empirical design (a pretest-posttest)	Knowledge, attitudes, and self-efficay			Intervention: VOICE Dementia Care Training Program Duration:The consultation phase of the training was 6 months, and The average time spent reviewing VOICE content during each visit was approximately 30 minutes. No of exposture: Not reported	The VOICE Dementia Care Training Program was developed using a competency-based training model that includes two core components: (1) initial in-person training, followed by (2) ongoing consultation to promote skill mastery and implementation. The intervention included clnical mentorship which probabaly defrentiates it from others. The intervention included clnical mentorship which probabaly defr…	Not reported	1) Not reported 2) Not reported	1) Workshop 1 Self-efficacy (use) subscale statistically significant and consistent improvements on specific domains related to self-efficacy Preworkshop mean = 25.6 SD = 5.2 , Postworkshop mean = 28.8 SD = 3.8 , p = .045 2) Workshop2 Similar to findings from Workshop 1, training participants’ scores showed significant improvements higher than those preworkshop, self- efficacy Preworkshop mean =3…	2A & B) Not reported	3) Not reported	The Dementia Information, Self-Care, and Communication (DISC) Scale	0.5
Kim (2018)	2) To measure the effects of a neonatal nursing practice program for nursing students on students’ stress, self-efficacy, and confidence	Population: Junior nursing students Sample size: total n=64	Country: South Korea Setting: University	(Non-RCT) a quasi-experimental, pre-/posttest	Stress , confidence and self-efficacy			Intervention: The neonatal nursing practice program Duration: Orientation and case analysis (30 minutes); 20-minute group practice on nursing skills (4 groups, 10 minutes per group); and debriefing (1 hour) No of exposture: Not reported	The program consisted of 3 stages-orientation, practice, and pediatric nursing clinical practicum	SE refers to "the belief in one’s own ability to successfully perform specific assignments or activities, or one’s belief in his/her own competency in diverse situations" (Judge et al., 1998, pg 320)	1) Not reported 2) Not reported	Statistically significant increase in self-efficacy after the neonatal practice program in all 3 areas: general self-efficacy Pretest M (SD) 3.75 (0.52) v Posttest M (SD) 4.01 (0.50) (t = 3.84, p < .001) ; Academic self-efficacy Pretest M (SD)3.66 (0.51) v Posttest M (SD) 3.79 (0.59) (t =2.18, p < .033); Social self-efficacy Pretest M (SD)3.87 (0.67) v Posttest M (SD) 4.16 (0.74) (t =3.52, p= .00…	2A) debriefing 2B) Not reported	3) Not reported	Self-efficacy was measured in 3 categories: a. general self-efficacy instrument ; b. academic self-efficacy instrument ; and c. social self-efficacy instrument	0.25
Kool (2014)	2) To evaluate a training programme aimed at improving communication and practical skills in staff working with self-harm patients in inpatient settings	Population: Mental health nurses and social workers Sample size: total (n=178) [Certified Nurse Assistant n=4], [Registered nurse n= 86]	Country: Netherland Setting: Mental health centres and one forensic-psychiatric centre	(Non-RCT) a quasi-experimental, pre-/posttest	Attitude towards self-harm patients, self-efficacy, and closeness with the patients			Intervention:Training programme Duration: The program lasted one and a half days with an interval of three weeks between the first and the second training day No of exposture: 2 times	The training program targeted the people who currently harm themselves, or who have harmed themselves in the past and have the skills to disseminate their knowledge and experience, played an important role throughout the training program. The training program was supported by an art exhibition, The art objects were also available in a PowerPoint presentation. The trainers discussed the meaning an…	Not reported	1) Not reported 2) Not reported	1) Statistically significant increased in self-efficacy in caring for patients who self-harm, and a greater closeness with the patients. post a specialised training programme between the posttest (M = 101.77, SD = 15.73) and pretest (M = 92.59, SD = 16.61) ; (t = -8.55, p = .000)	2A) Role-playing to practise communication skills 2B) Not reported	3) Not reported	Self-Efficacy in Dealing with Self-Harm Questionnaire (SEDSHQ)	0.75
Larsen (2011)	2) To determine the effect of educational interventions, short-term immersion, and culture classes on nursing students' transcultural self-efficacy	Population: Junior nursing students Sample size: total n=39 Junior nursing students , EG ( n= 14 ) V CG (n= 25)	Country: USA Setting: Educational	(Non-RCT) a quasi-experimental, pre-/posttest	Intranscultural self-efficacy in nursing students Cognitive, Practical, and affective	Yes	Yes	Intervention: Educational interventions (short-term immersion, and culture classes) Duration: 2-week to 3-week immersion length No of exposture: Not reported	The module consisted of 1-credit to 2-credit courses that address culture and health care from a variety of view points; topics covered include African American health. Native American health, and border culture. Each course was designed to immerse the students in a foreign culture and expose them to the health issues and concems experienced by the indigenous populations	SE defined as "people's judgments of their capabilities to organize and execute courses of action required to attain designated types of performances" (Bandura, 1986, p. 391)	1) Not reported 2) Not reported	1) Statistically significantly greater increase in Transcultural self-efficacy scores from pretest to posttest for nursing students who completed an immersion experience Transcultural Self-Efficacy Scores for the Immersion Group; significant increase of SE from Pre to post test for the following a. Cognitive pretest (M=169.5 , SD=34.9) V posttest (M=206.4 , SD=31.0 ), p value (< 0.001), (t=5.48);…	2A) Immersion experience had significant improvements in their cognitive, practical, and affective transcultural self-efficacy scores 2) B Not reported	3) Not reported	Transcultural Self-Efficacy Tool divided into three subscales; cognitive, practical, and affective	1
Lee (2019)	2) To develop an algorithm- based education program for hospital nurses caring for children with epilepsy and to investigate the effects of the education program	Population: Nurses working at pediatric neurological wards and a pediatric emergency room Sample size: total n= 27 nurses	Country: Korea Setting: Children's Hospital	(Non-RCT) a quasi-experimental, pre-/posttest	Knowledge, Self-efficacy			Intervention: Algorithm-based Education Program Duration: 30 minutes taught material on on the definition, classification, diagnosis and treatment of pediatric epilepsy. 10 minutes material taught on nursing care for children with epilepsy No of exposture: Not reported	The education program consisted of lectures on the definition, cause, classification, diagnosis, treatment, and nursing of epilepsy based on a booklet, as well as practice using an algorithm for nursing interventions when a child experiences a seizure	SE is defined as reliance on one's abil- ity to successfully perform acts necessary to achieve a certain task (Bandura, 1978 , pg 330)	1) Not reported 2) Not reported	1) Statistically significant differences were found in the nurses self-efficacy related to providing nursing care to children with epilepsy significantly improved after their participation in the education program, Pretest, (m = 39.33 (SD = 8.49))) v Posttest1 (m = 42.89 (SD = 5.29 ) , (t=3.32, p=.006). A week later, a significant higher in the self-efficacy posttest 2 (m = 46.80 (SD = 5.95 ) , t…	2A) Added practice to the lectures using an algorithm for nursing interventions when a child experiences a seizure, which assited improved participants’ knowledge of epilepsy and self-efficacy in providing nursing care for children with epilepsy 2B) Not reported	3) Not reported	General self-efficacy scale	0.5
Leithead III (2019)	2) To investigate whether simulation-based interprofessional student OR team training impacts students differently based on their professional background	Population: Senior undergraduate nursing students and nurse anaesthesia students. Sample size: total n = 152 Senior Undergraduate Nursing students (N = 40), Nurse Anesthesia students (N = 42)	Country: USA setting: Operating room (OR) hospital settings	(Non-RCT) a quasi-experimental, pre-/posttest	Teamwork competencies self-efficacy			Intervention: HFS and inter-professional team training Duration: Not reported No of exposture: Not reported	The training involved a two-scenario format, each followed by a structured debriefing focusing on team-based competencies. Before and after each session, students completed a 15-item teamwork competencies self-efficacy survey	Not reported	1) Not reported 2) Not reported	1)Statistically significant improvements in mean change scores for the Interprofessional teamwork (IPT) self- efficacy among the participants Medical students (N = 70), Pre-score (mean = 3.85 SD= 0.67) v Post-score (mean = 4.70 SD=0.85), p-value = < 0.001 Senior Undergraduate Nursing students (N = 40) , Pre-score (mean = 4.02 SD=0.79) v Post-score (mean =4.82 SD= 0.80), p-value = 0.131 Nurse Anes…	2A) A structured debriefing focusing on team-based competencies. Before and after each session 2B) Not reported	3) Not reported	The interprofessional teamwork (IPT) scale	0.75
Moeini (2019)	2) To assess the influence of self‑compassion training on the self‑efficacy of clinical performance in nursing students	Population: Internship nursing students Sample size: total n=52 ; ( n=25) in experimental and control groups	Country: Iran Setting: University of Medical Sciences.	(RCT) a quantitative study of a field trial	Self‑efficacy of clinical performance			Intervention: Self‑compassion training Duration: 8 weeks No of exposture: 1.5h sessions per week	Not reported	SE defined as "trusting one’s personal capabilities in order to effectively act in different circumstances. "( Wiklund Gustin L, Wagner L, 2013, pg 469)	1) Not reported 2) Not reported	1) Statistically significantly greater increase in self‑efficacy clinical performance post self‑compassion training program EG posttest (m = 72.22, SD = 10.50) vs pretest (m = 53.23, SD = 10.5); p >0.001)	2A) Self‑compassion training has a positive influence on students’ self‑efficacy in clinics and enhances the implementation of the nursing process. 2B) not reported	3) Not reported	Self‑efficacy of clinical performance questionnaire	0.75
Moore (2019)	2) To evaluate the effect of evidence- based practice (EBP) courses on nursing students’ attitudes, perceived support from their professional network, self- efficacy, knowledge, and implementation of EBP	Population: Postgraduate MSN and DNP nursing students Sample size: total n=126 students nursing students , Nursing (MSN) ( n= 102) and( n = 24) Doctorate of Nursing Practice (DNP) students	Country: USA Setting: University	(Non-RCT) a quasi-experimental, pre-/posttest	Self- efficacy, knowledge, and implementation of EBP			Intervention: Evidence- based practice (EBP) courses Duration: One semester in length No of exposture: Not reported	Not reported	Not reported	1.Not reported 2. Ajzen’s theory of planned behavior (Ajzen, 1991)	1. A statistically significant difference in self-efficacy mean score from 2.06 to 2.52 only occurred in MSN students on the 5- point Likert response scale, and reported a statistically significant self-efficacy on all together MSN and DNP students. the mean scores improved from 3.40 to 4.04.	2A & B) Not reported	3) Not reported	EBP instrument , an EBP knowledge test (seven items) as well as the four subscales—attitudes toward EBP (six items), support from the student’s professional network (five items), self- efficacy regarding utilizing EBP in the clinical setting (nine items), and actual behavioral performance	1
Norgaard (2013)	2) To assess the impact of an interprofessional training programme on students’ perceived self-efficacy	Population: Nursing, medicine, physiotherapy, occupational therapy, laboratory technology andradiography Sample size: total n= 644 intervention group (239 students) and a control group (405 students)	Country: Denmark Setting: University	(Non-RCT) a quasi-experimental, pre-/posttest	Self-efficacy			Intervention: Interprofessional clinical training Duration: Two-weeks clinical training programme No of exposture: Not reported	Not reported	SE refers to "a person’s confidence in own capability of successful performance in a specified situation or framework" (Bandura & Cervone 1983; Bandura 1993, 1997, Pg E1236 )	1) Not reported 2) Not reported	1) Significantly increased the self-efficacy scores in three out of four dimensions of self-efficacy after interprofessional training. (Self-efficacy dimentions) 1st dimention, Collaborate with other professions in planning of goals and actions for patients’ rehabilitation EG (Mean=8.2 SD=2.0) vs CG (Mean=7.2 SD=2.0) , p-value=0.0; 2nd dimention,Collaborate with other professions about rehabilita…	2A) Interprofessional reflection was planned as a daily learning scenario in the ICS 2B) Not reported	3) Not reported	Online questionnaire Self-completed web-based	0.5
Parvizy (2020)	2) To determine the effect of pain management training on the knowledge, attitude and self‑efficacy of pediatric nurses	Population: Nurses working in infants, children, and all departments of the children’s ward of Tehran hospitals Sample size: total n= 60 nurses	Country: Iran Setting: The training workshop was held at three sites of the Faculty of Nursing and Midwifery of Iran, at Children’s Hospital	(Non-RCT) a quasi-experimental, pre-/posttest	Knowledge, attitude and self‑efficacy			Intervention: pain management training program Duration: Four hours of training were provided as lecture, group discussion, case study, question and answer, and teamwork. No of exposture: Not reported	The pain management training program was conducted by two nurses having a doctorate degree in pediatric. The content of the training program included ethical aspects, pain physiology, evaluation tools and pharmacological and non‑ pharmacological methods for pain management	Not reported	1) Not reported 2) Not reported	1) Statistically no significant difference between the mean of self‑efficacy in both groups before and after the intervention (P < 0.99) indicating no effect of training on self‑efficacy. The mean pre‑test scores of self‑efficacy (CG=17.1) vs (EG= 18.06) and one month later, the pre‑test score in the experimental and control groups was (CG=20.36) vs (EG=21.3)	2A & B ) Not reported	3) Not reported	The PNKAS self‑efficacy questionnaires	0.25
Patton (2018)	2) To assess the impact of an online education module and an opportunity to perform a falls risk assessment that demonstrating by undergraduate and graduate nursing students on’ knowledge and self-efficacy with falls risk assessment and prevention	Population: Senior nursing students Sample size: total n= 63	Country: USA Setting: Clinical (old age setting)	(Non-RCT) a quasi-experimental, pre-/posttest	Knowledge and self-efficacy			Intervention: Fall prevention education program through the combination of an online learning module and participating in actual fall risk assessment of older adults Duration: 2 weeks No of exposture: Not reported	The program composed of online learning module. After viewing the online lecture, students completed a case study that required identifying risks for falling and developing a plan for prevention. The undergraduate students were required to complete a simulated assessment in a laboratory setting	Not reported	1) Bandura’s theory of self-efficacy (1994, 1998) 2) Not reported	1) Statistically significantly greater in student self-efficacy mean score post training , EG (m=92.47, SD=8.34) vs CG (m=59.28, SD=18.29);p< .001	2A&B) Not reported	3) Not reported	A self-efficacy survey	0.25
Phuangngoenmak (2019)	2) To test effectiveness of a strengthening diabetes care program (SDCP) based on self-efficacy theory for the development of a DM care program for Thai NPs at primary care units	Population: Nurse practitioners Sample size: total n=60 nurse practitioners, Pre CG ( n= 30) V Post EG (n= 30)	Country: Thailand Setting: Primary care units	(RCT) Randomized control trial	Perceived self-efficacy, outcome expectancy, and skills in DM care			Intervention: Diabetes care program Duration: Classroom training models At Week 1- (4 days) 6 hrs/day e-learning program Week 2 (1 week/ Any time) Week 3 (1 week/ Any time) Week 4 (1 week/ Any time) No of exposture: The program was evaluated three times: pre-intervention and weeks 4 and 8 post-intervention	The program consisted of four consecutive days for classroom training with five modules and e-learning program	Not reported	1) Bandura’s self-efficacy theory (A and N, 2013; Pluye & Cohen et al., 2012) 2) Not reported	1) No statistically significant difference on perceived self-efficacy in DM care at the baseline between experimental and control groups EG, (m = 57.96 (SD = 6.4))) V CG (m = 54.93 (SD = 11.2 ) , p = 0.065 Statistically significantly increase in SE at week 4 in the experimental group than the control group EG, (m = 71.60 (SD =3.6))) V CG (m = 57.96 (SD = 6.4 ) , p = 0.007 Statistically significan…	1A) The intervention of this program was combined with an e-learning program 2B) Not reported	3) Not reported	Perceived Self-efficacy in DM Care questionnaire	0.25
Rambod (2018)	2) To determine the impact of the preceptorship program on self‑efficacy and learning outcomes and the association between self‑efficacy and learning outcomes in nursing students	Population: Fourth year nursing students Sample size: total (n= 112)	Country: Iran Setting: University	(Non-RCT) a quasi-experimental, pre-/posttest	Self‑efficacy and learning outcomes			Intervention: Preceptorship program Duration: 2 hour, one‑on‑one meeting sessions were organized between the faculty members and preceptors and 8 houur preparatioin course was offered to preceptiors. No of exposture: Not reported	The program included preceptors and was orientated with their duties, institute’s guidelines and policies, teaching logarithms, and library resources. Moreover, In addition, the preceptors were trained regarding evaluation methods and techniques of communication with students during the clinical practice. Then, 2 h, one‑on‑one meeting sessions were organized between the faculty members and precep…	Not reported	1) Not reported 2) Not reported	Statistically significant association between the mean scores of self‑efficacy m= 30.69 SD= (5.88), and learning outcomes m= 4.10 SD= (0.82), (r = 0.30, p = 0.002) after taking part in the preceptorship program. Also, The study results indicated that most of the nursing students had high self‑efficacy and perceived that preceptors led to the achievement of learning outcomes to a great extent	2A) Teaching experience, personal qualities, interaction with students, and professional development were the four primary characteristics of an effective instructor which impacted positively the nursing students’ self‑efficacy. 2b) Not reported	3) Not reported	General self‑efficacy (GSE) scale	0.75
Said (2021)	2) To evaluate the effect of simulation on maternity nurses’ knowledge, practice and self-efficacy during the management of eclamptic fits	Population: Nurses Sample size: total (n=40)	Country: Eygypt Setting: OG Department at Teaching Hospital	(Non-RCT) a quasi-experimental, pre-/posttest	Knowledge, practice , self-efficacy, Eclamptic fits			Intervention: Simulation-based training Duration: Session 1: Discussion of theoretical information on eclampsia through the booklet which lasted for half an hour. Session 2: View simulation video which lasted for 10 minutes. Session Session 3: Training the nurses on procedures concern the care of women with eclampsia lasted for one hour Session 4: half an hour for debriefing and feedback from nur…	The program composed of simulation frame work regarding management of eclamptic fits was prepared by researchers. It was a video to simulate care for eclamptic women; this video was collected from YouTube and translated in Arabic to suit the nurses ‘simulation scenario. The second tool was booklet about eclampsia management	SE "is defined as personal capacity to perform at many levels Bandura (1977), and abilities of selecting, using, and modifying the appropriate teaching strategy". Pg 129	1) Not reported 2) Not reported	1) A statistically significant positive correlation was noticed between practice and self-efficacy post-intervention and follow-up (8 weeks). Also, there is a highly statistically significant positive correlation between knowledge and self-efficacy during follow-up (8 weeks) after the intervention. Also, there is a highly statistically significant positive correlation between self-efficacy and pr…	2A) Debriefing and feedback from nurses 2B) Not reported	3) Not reported	Self-efficacy scale	0.5
Saied (2017)	2) To evaluate the effect of using a simulation based scenarios on the pediatric nursing students’ students’ knowledge, self-efficacy, satisfaction, and confidence	Population: Third year female baccalaureate nursing students Sample size: total (n= 158)	Country: Saudi Arabia Setting: University	(Non-RCT) a quasi-experimental, pre-/posttest	Knowledge, self- efficacy and confidence.			Intervention: High and low simulation activities consisted of three respiratory problems and one cardiac scenario Duration: 20 minute debriefing session in the lab No of exposture: Not reported	The program consisted of clinical scenarios about child who have respiratory problems such as asthma, bronchitis, bronchiolitis and a child with cardiac congenital heart disease scenarios were presented in the high-fidelity and low fidelity manikins. The scenarios were written by pediatric nursing instructors. Before beginning the simulation sessions, all students attended an orientation session …	SE defined as "the belief in one’s ability to do the actions required to reach a specific goal and to manage prospective situations" (Bandura , 1994, pg 2)	1) Bandura’s Social Cognitive Learning Theory (1977; 1986) as a theoretical framework 2) Not reported	1) Statistically revealed significant difference between the pretest total scores of self-efficacy (M = 34.41, SD = 4.45) than the posttest total score (M = 30.30, SD = 5.45) after participating in the simulated experience	2A) Debriefing session 2B) Not reported	3) Not reported	General Self Efficacy scale (GSE)	0.5
Saxton (2012)	2) To develop, implement, and evaluate an educational communication skills intervention aimed at increasing the perceived self-efficacy of perioperative nurses to address disruptive physician behavior	Population: Perioperative RNs Sample size: total n = 17 perioperative nurses and all were women	Country: USA setting: Perioperative setting	(Non-RCT) a quasi-experimental, pre-/posttest	Self-efficacy, communication skills			Intervention: Communication Skills Training Duration: Two-day communication skills program No of exposture: Not reported	The educational intervention consisted of a two-day communication skills program. The intervention used a variety of teaching strategies during the two-day program, including videos, role play, and personal reflection	SE defined as one’s confi- dence in his or her capability to perform a task to produce a desired outcome (Bandura, 1978, pg 606)	1) Social Cognitive Theory (Bandura ,1986) 2) Not reported	1) Statistically significantly increased in total mean self-efficacy scores immediately after the intervention and four weeks after the intervention. total mean scores from pretest to posttest 1 ( P < .05, r = .74) and from pretest to posttest 2 ( p< .05, r = .64)	2A) videos, role play, and personal reflection 2B) Not reported	3) Not reported	The Self-Efficacy to Address Disruptive Behavior Scale (SADBS)	0.25
Schwindt (2019)	2) To examine the impact of an interprofessional tobacco education program on perceived self-efficacy and self-reported counseling abilities of graduate nursing, social work (SW), and PharmD students to treat tobacco dependence among individuals with mental illness	Population: Graduate students (3rd) year nursing Sample size: total n=36 students (n= 13 nursing)	Country: USA Setting: Educational	(Non-RCT) a quasi-experimental, pre-/posttest	Self-efficacy and self-reported counseling abilities	Yes	Yes	Intervention: Interprofessional tobacco education program Duration: six hours of training,2-h web- based module, a 3-h classroom training, a one-hour interprofessional simulation experience with a standardized patient. No of exposure: NR	Participants completed six hours of training focused on an interprofessional approach to treating tobacco dependence among persons with mental illness and a one-hour interprofessional simulation experience with a standardized patient included trigger tapes (brief videos presenting the audience with a clinical challenge)	Not reported	1) Not reported 2) Guided by Reflective pedagogy and experiential learning theory from Dewey (1933), Schön (1983), and Kolb (1984)	1) Statistically significant increase in self-efficacy from pre to post test in addressing the problem, not as an individual, but as part of a collaborative team following the training. Perceived Self-Efficacy; pretest (5.4 ) V posttest (8.0), p-value (< 0.001), (t=−9.92), df= 35	2A) The programe included debriefing session with faculty to facilitate learners’ reflective thinking and positive learning outcomes (Dreifuerst, 2015) 2B) Not reported	3) Not reported	Self-efficacy for various aspects of tobacco cessation counseling for patients with mental illness scale	0.75
Sharour (2019)	2) To assess the effectiveness of using high-fidelity simulation (HFS) on the satisfaction, self-confidence, self-efficacy, and knowledge of Middle East undergraduate nursing students	Population: Fourth year nursing students Sample size: total n = 70 Intervention (n=35) V (C) Control (n=35)	Country: Jordan Setting: simulation laboratory at the School of Nursing	(Non-RCT) a quasi-experimental, pre-/posttest	Knowledge, self-confidence, satisfaction, and general self-efficacy			Intervention: High-fidality simulation Duration: The scenarios lasted twenty minutes and the debriefing thirty minute No of exposture: Not reported	The training program included lectures, and the simulation was run in a high-fidelity simulation lab. The scenarios covered septic shock management and chemotherapy infusion reaction. The control group was taught in a traditional face-to-face setting, and demonstration and re-demonstration approach	Not reported	1) Not reported 2) Kolb’s Experiential Learning Theory (1984)	Statistically significant difference in self-efficacy after the educational program compared with the control group results. EG pre test (M = 23.20, SD = 2.31) vs post test (M = 35.50, SD =3.25), VS CG pre test (M = 22.8, SD = 2.21) vs post test (M = 24.25, SD =2.85)	1A) The scenarios followed with debriefing session 2B) Not reported	3) Not reported	The GSE general self-efficacy scale	0.25
Thompson (2016)	3) To examine use of an online educational module to introduce pre-licensure nursing students to the topic of bullying in the work environment and the effect of the module on their self-efficacy related to bullying behavior as they transitioned from the academic setting to the professional practice environment	Population: Pre-licensure baccalaureate nursing students Sample size: total (n= 40)	Country: USA Setting: University	(Non-RCT) a quasi-experimental, pre-/posttest	Self-efficacy, bullying behavior			Intervention: Online educational module on bullying Duration: Not reported No of exposture: Not reported	The program has four modules of training Module 1 emphasized the importance of recognizing behaviors as bullying included completing a self-assessment to determine exposure to bullying behavior and quizzes to assess participants’ ability, Module 2, with an emphasis on assertive communication it involved scenarios and identifying appropriate responses using four different communication styles. In …	Not reported	1) Not reported 2) Not reported	1) Not reported	2A&B) Not reported	3) Statistically significant difference (p<0.001) post training for self-efficacy related to bullying behavior as they transitioned from academics to the professional practice environment between the Post-scores (M = 32.1, SD = 3.7) and pre- scores (M = 29.6, SD = 3.6) regarding self-efficacy t=7.052, df=39, p<0.001). Data analysis found the intervention was associated with increased perceived se…	General SelfEfficacy Scale (GSES)	0.75
Topbas (2019)	2) To investigate the effects of different education methods in PD application training on the psychomotor skills and self-efficacy of nursing students	Population: Third-year nursing students Sample size: total n= 56 ( n=28) in experimental and (n=28) control groups	Country: Turkey Setting: University	(RCT) a randomized controlled and experimental study	Self-efficacy and psychomotor skills			Intervention: A peritoneal dialysis simulator program Duration: Not reported No of exposture: Not reported	The PD training had two stages theoretically for All students who participated in the study (experiment and control) supported by pictures about the PD by the power point method in the classroom environment , and by using a PD simulator for the experimental group and by using videos for the control group	SE defined as "a person’s reliance on their own capabilities and is a quality which can be improved by learning" (Genel Öz ,2010, pg2)	1) Not reported 2) Not reported	A statistically significant difference in the mean scores of self-efficacy after PD than those of PD before the training, Intervention group Pre-test Mean= 30.21 (SD= 6.34) and Poste-test Mean= 31.79 (SD= 5.39) vs Control group Pre-test Mean= 30.43 (SD= 4.57) and Poste-test Mean= 32.57 (SD= 6.94)	2)A & B not reported	3) Not reported	General Self-Efficacy Scale (GSES)	0.5
Walker (2014)	2) Assess the impact of PRONTO simulation training on process indicators from the pre/post study design for process indicators	Population: Interprofessional teams nurses (46%) Sample size: total n = 305 (n=140 nurses)	Country: Mexcico Setting: Hospital setting	(Non-RCT) a quasi-experimental, pre-/posttest	Self-efficacy and knowledge, teamwork, and strategic goal achievement.			Intervention: PRONTO trainings high fidelity simulation and team training Duration: Module I is 16 hours in duration and conducted over two days Module II requires 8 hours for completion and is conducted in one day No of exposture: Not reported	This module called PRONTO is a highly-realistic, low-tech simulation-based obstetric and neonatal emergency training program consists of two modules, Module I is 16 hours in duration and conducted over two days while Module II requires 8 hours for completion and is conducted in one day. The focus of Module I is teamwork, obstetric hemorrhage, neonatal resuscitation and strategic planning. Module …	Not reported	1) Not reported 2) Not reported	1) Statistically significantly greater increase in self-efficacy post training for both physicians and nurses (p <0.001- 0.009) in all domains. Pre/post and change in self-efficacy scores by nurses for management of obstetric and neonatal emergencies in 1. Obstetric hemorrhage, Pre, Mean = 68.1 SD = 20.5, vs post Mean= 86.5 SD = 11.9 2. Shoulder dystocia (Module II) Pre, Mean = 62 SD = 23.5, vs p…	2A) Combination of high fidelity simulation and team training result in improvement in knowledge and self-efficacy 2B) Not reported	3) Not reported	General self‑efficacy (GSE) scale	0.5
(Mun and Hwang, 2020)	2) To develop a web-based anticancer chemotherapy nursing course for clinical nurses and to examine its effectiveness in terms of job knowledge, self-efficacy, and nursing performance	Population: Nurses Sample size: total m= 56 experimental (n=28) , and control (n=28) groups	Country: South Korea Setting: University hospital	(RCT) a randomized controlled design	Job knowledge, self-efficacy, and nursing performance			Intervention: A web-based self-learning anticancer chemotherapy nursing course Duration: Two weeks No of exposture: Not reported	The learning course consists of 5 learning areas in basic and advanced modules and took 80 minutes to complete. The control group received a single 60-minute education session on cancer treatment and chemotherapy drugs	Not reported	1) Not reported 2) Not reported	1) No statistically significant difference between the two groups in self-efficacy post the training course EG pre test (m=36.54, SD=3.28 vs. post test (m=37.32, SD=3.35), and CG pre test (m=35.54, SD=3.53 vs. post test (m=37.25, SD=2.59), t= -1.96, p= 0.055	2A) focus group interviews 2B) Not reported	3) Not reported	Self-efficacy scale	0.75
									_x000D_
