# Supplementary material for: Self‐efficacy in the context of nursing education and transition to practice as a registered practitioner: A systematic review
Source: Nurs Open. 2023 Jul 8;10(10):6650–67. doi: 10.1002/nop2.1931 (PMC10495721; doi:10.1002/nop2.1931)
Supplement: Supplementary file 3 — Appendix S3 [file NOP2-10-6650-s001.xlsx]

## Sheet: Table 1
Supplementary file 3 Summary of studies which have examined the association between educational intervention and nurse's self-efficacy (n=47)
Teaching modality	No of studies		Finding c 1 Publications references		Finding c 2 Publications references			Finding c 3 Publications references
	Total no. (%)	Effective no. (%)a	a Effective- statistically significant change in SE	b Ineffective	Positive characteristics of a effective interventions		Negative characteristics b Ineffective	a Effective	b Ineffective
Single modality (Online module)	4/47 (8.5%)	4/4 (100%)	UG: (Chang, 2020) RNs: (Curtis, 2016; Doucet, 2020;		Case scenario Curtis (2016)			UG: Thompson (2016)
Single modality Simulation (HFS, LFS)	4/47 (8.5%)	4/4 (100%)	UG: HFS (Dunn, 2014; Saied ,2017) RNs: LFS (Bourgault , 2019; Gotwals, 2018)		Debriefing session (Saied, 2017)
Multimodality (Didactics, role play, simulation, reflective practice)	10/47 (21.3%)	9/10 (90%)	UG: (Kameg ,2010; Franklin, 2014; Leithead III, 2019; Schwindt, 2019; Sharour, 2019; ; Hwang 2020) RNs: (Crocetti, 2019; Said, 2021; Walker, 2014)	UG:Topbas, 2019	Debriefing session, team training ( Schwindt,2019; Leithead III, 2019; Sharour, 2019; Kameg 2010; Hwang, 2020; Crocetti, 2019; Said, 2021)		Simulator failure to display facial expressions (Crocetti, 2019)
Didactics (Lectures, presentations, power-point, assessments, seminars, workshops , discussions, case study	21/47 (44.7%)	20/21 (95.2%)	UG: (Kim, 2018; Rambod, 2018; Ancel, 2016; Ataee 2019; Darkwah, 2011) PG: Moore, 2019; Iannuzzi , 2019; Chang, 2020) RNs: (Phuangngoenmak, 2019; Kool, 2014; Karlin, 2017; Derikx, 2014; Lee, 2019; Dehghani, 2020; Parvizy, 2020; Baek, 2019; Cino 2018)	UG: (Imus, 2017)	Simulation practice experience (Alfes, 2015); short term immersion experience, interaction with students, teaching experience, and personal qualities (Rambod , 2018); interprofessional reflection (learning scenarios) (Norgaard, 2013); clinical and group practice (Ancel , 2016); skill training in clinical lab (Ataee, 2019); adding practice to the lecture (Lee, 2019); videos, role play, and practic…
Blended learning interventions (Didactic methods, Role play /mentorship/interprofessional education, workshops, clinical training	10/47 (21.3%)	9/10 (90%)	UG: (Alfes, 2015; Choi ,2017; Patton, 2018; Hagemeier, 2014; Fertell, 2020, Moeini 2019) RNs: (Saxton, 2012; Norgaard , 2014; Chu, 2019)	RNs: (Yeong, 2020)	Interprofessional communication discussions, group sessions (Patton, 2018); classroom training combined with an e-learning program (Phuangngoenmak, 2019); focus group interviews (Mun and Hwang, 2020); role-playing to practice communication skills (Kool, 2014)
a: Effective indicates that a statistically significant positive effect on Self-efficacy was reported among Undergraduate UG,
postgraduate PG, or Registered nurse RNs.
b: Ineffective indicates that the reported effect was not statistically significant or statistical analysis was not reported among Undergraduate UG, postgraduate PG, or Registered nurse RNs.
c: Findings presented according to the review questions as follows:
1. What is the impact of education programs on the self-efficacy of RNs and nursing students?
2. What program characteristics have led to:
A. Positive outcomes
B. Negative outcomes
3. What role has self-efficacy in facilitating the transition of nurses from an educational program into clinical practice?
