# Supplementary material for: Self‐efficacy in the context of nursing education and transition to practice as a registered practitioner: A systematic review
Source: Nurs Open. 2023 Jul 8;10(10):6650–67. doi: 10.1002/nop2.1931 (PMC10495721; doi:10.1002/nop2.1931)
Supplement: Supplementary file 4 — Appendix S4 [file NOP2-10-6650-s002.xlsx]

## Sheet: Sheet1
Supplementary file 4. Self-efficacy scales used within the included studies
First Author (year) (No of studies)	Population	Country	SE measure 1. Generic 2. Domain-specific	Scale / No of items	Status Original or translated	Internal consistency (Cronbach α)	Test-re‐test reliability	Validity
1. Sharour (2019) 2. Saied (2017) 3. Rambod (2018) 4. Topbas (2019) 5. Hwang (2020) 6. Imus (2017) 7. Thompson (2016) 8. Choi (2017) 9. Lee (2019) 10. Bourgault (2019) (n=10)	Undergraduate nursing students (Thompson, 2016; Choi, 2017; Imus, 2017; Saied, 2017; Rambod, 2018; Sharour, 2019; Topbas, 2019; Hwang, 2020) Registered nurses (Lee, 2019; Mi Sook, 2019)	1. Jordan 2. Saudi Arabia 3. Iran 4. Turkey 5. South Korea 6. USA 7. USA 8. South Korea 9. South Korea 10. USA	1. Generic • General self-efficacy scale (GSES) developed by (Schwarzer and Jerusalem, 1979, 1993, 1995, and 2010) and cited in (Thompson, 2016; Saied, 2017; Imus, 2017; Bourgault, 2019; Sharour, 2019; Topas, 2019; Hwang, 2020) • (GSES), German version developed by (Matthias Jerusalem and Ralf Schwarzer, 1979) and translated into Persian in 1996 (Rambod, 2018) • Adapted General Self-Efficacy Scal…	• GSES: 5 points Likert scale/10 items, used in studies (Thompson; 2016; Sharour, 2019) • GSES: 4 points Likert scale/10 items, used in studies (Choi, 2017; Saied, 2017; Imus 2017; Bourgault, 2019; Topbas, 2019; Hwang, 2020) • AGSES: 4 points Likert scale/10 items, used in the study (Rambod, 2018) • GSES: 4 points Likert scale/14 items, used in the study (Lee, 2019)	English (Sharour, 2019; Saied, 2017; Topbas, 2019; Hwang, 2020; Imus, 2017; Thompson, 2016; Bourgault, 2019) German (Rambod, 2018) Korean (Choi, 2017; Lee, 2019)	1. 0.80 2. 0.76 to 0.90 3. 0.91 4. 0.88 5. 0.71 6. 0.93 7. 0.70 8. 0.79 9. 0.77 10. 0.76 to 0.90	1. NR 2. NR 3. 0.89 4. 0.80 5. NR 6. NR 7. NR 8.NR 9. NR 10.NR	1. NR 2. NR 3. NR 4. NR 5. NR 6. NR 7. NR 8.NR 9. NR 10.NR
Chu (2019) (n=1)	RNs	Taiwan	2. Domain-specific Self-efficacy in evidence-based practice (SE-EBP) scale developed by (Chang and Crowe in 2011), translated into Mandarin version (Hsu, Hsieh, and Huang, 2015)	SE-EBP: 7-point Likert scales/25 items in total, only 12 items specific to self-efficacy	Mandarin	0.96	NR	NR
Moore (2019) (n=1)	Postgraduate MSN and DNP nursing students	USA	2. Domain-specific EBP instrument (Watters, Moore, & Walston, 2016)	EBP: 35 items in total, only nine items specific to self‐efficacy	English	NR	NR	NR
Leithead III (2019) (n=1)	Senior medical students, senior undergraduate nursing students	USA	2. Domain-specific The interprofessional teamwork (IPT) scale (Paige, Kozmenko, et al., 2009).	IPT: 6-point Likert-type scale/15 items	English	NR	NR	NR
Norgaard (2013) (n=1)	Interprofessional team training	Denmark	2. Domain-specific Self-efficacy online questionnaire assesses self-efficacy in interprofessional collaboration validated by Parle et al. (1997) and translated into Danish (Ammentorp et al. 2007; Norgaard 2011)	11-point scale	Danish	NR	NR	NR
Cino (2018) (n=1)	Medical laboratory technology, dental hygiene, and nursing students	USA	2. Domain-specific Self-Efficacy for Interprofessional Learning (SEIL) scale, developed by (Mann et al., 2012)	SEIL: Scale not reported/16-items	English	0.96	NR	confirmed by expert review of the 16 items.
Kim (2018) (n=1)	Junior nursing students	South Korea	2. Domain-specific Self-efficacy was measured in categories: a. general self-efficacy instrument (Kim,1997), b. academic self-efficacy instrument (Kim and park,2001), and c. social self-efficacy instrument (Kang and Kim, 2013)	6-point Likert scale a. 24 questions b. 28 questions c. 8 questions	English	a. 0.88 b. 0.86 c. 0.83	NR	NR
Fertelli (2020) (n=1)	Nursing students	Turkey	2. Domain- specific Academic Self-Efficacy Scale developed by (Yılmaz et al.,2007)	4-point Likert-type scale/7 items	English	0.79	NR	NR
Moeini (2019) (n=1)	Internship nursing students	Iran	2. Domain-specific Self‑efficacy of clinical performance questionnaire developed by (Moeini, 2019)	The scale was not reported/ 37 items	English	0.96	NR	NR
Ataee (2019) (n=1)	Bachelor nursing students	Iran	2. Domain-specific self-efficacy-in-clinical-performance (SECP) questionnaire developed by (Cheraghi et al. (2009)	37 to 185 scale/37 items	English	0.96	0.94	NR
Gotwals (2018) (n=1)	RNs	USA	2. Domain- specific Health Promotion Counseling Self-Efficacy scale (HPCSE) (Tresolini et al. 1995)	4-point Likert scale/25 items	English	0.84 to 0.96	NR	NR
Alfes (2015) (n=1)	Pre-licensure students	USA	2. Domain-specific Mental Health Nursing Clinical Confidence Scale (Bell, Horsfall, & Goodin, 1998)	4-point ordinal scale/20 items	English	0.93	0.86	NR
Schwindt (2019) (n=1)	Graduate students (3rd) year nursing, (4th) (year PharmD, and 2nd) year SW)	USA	2. Domain-specific Self-efficacy for various aspects of tobacco cessation counseling for patients with mental illness adapted scale (Corelli et al., 2005; Prochaska et al., 2008)	0 -10-point scale/10 items	English	NR	NR	NR
Doucet (2020) (n=1)	RNs	Canada	2. Domain-specific Work Efficiency Questionnaire-II (CWEQ-II), (Laschinger et al., 2001) and translated into French by (Laschinger, 2005)	5-point Likert scale/19 items	French	0.8	NR	construct
Larsen (2011) (n=1)	Junior nursing students	USA	2. Domain-specific Transcultural Self-Efficacy Tool, (Jeffreys, 2006)	83 multiple-choice items divided into three subscales: cognitive, practical, and affective	English	0.982 for the cognitive subscale, 0.990 for the affective subscale.	NR	NR
Chang (2020) (n=1	Nursing students	Taiwan	2. Domain- specific A modified self-learning efficacy scale developed by (Pintrich et al. 1991)	5-point Likert scale/8 items	English	0.93	NR	NR
Phuangngoenmak (2019) (n=1)	RNs	Thailand	Perceived Self-efficacy in DM Care questionnaire (Thailand Nursing and Midwifery Council, 2007)	5-point Likert scales/20 items	English	0.87	NR	NR
Karlin (2017) (n=1)	RNs	USA	2. Domain-specific The Dementia Information, Self-Care, and Communication (DISC) Scale (Karlin, 2016a)	7-point Likert scales/25 items in total, only 12 specific to self‐efficacy	English	0.96	NR	NR
Derikx (2014) (n=1)	RNs	Netherlands	2. Domain-specific The Self-efficacy in resuscitation measured by a visual analogue scale (VAS) (Turner et al., 2008)	1–10 scale	English	NR	NR	NR
Crocetti (2014) (n=1)	Maternity faculty	USA	2. Domain specific Adapted Self-Efficacy Toward Teaching Inventory (SETTI) tool, developed by (Nugent et al.,1999)	4-point Likert scale/30 questions	English	NR	NR	NR
Walker (2014) (n=1)	Interprofessional teams	Mexico	2. Domain-specific The self-efficacy scales were based on (Bandura, 1977), and were a revised version of those used in the PRONTO pilot (Walker et al., 2012)	0–100 scale, 0 means complete lack of confidence and 100 means total confidence/138 items	English	NR	NR	NR
Dehghani (2020) (n=1)	RNs	Iran	2. Domain-specific The Perceived Palliative Care Self-efficacy Questionnaire, by (Phillips, Salamonson, and Davidson, 2011). The scale translated in Iran	4-point Likert scale/12 questions	Persian	0.704	NR	NR
Saxton (2012) (n=1)	RNs	USA	2. Domain-specific The Self-Efficacy to Address Disruptive Behavior Scale (SADBS) by (Saxton, 2012)	0 (ie,not confident) to 10 (ie, highly confident)/10 items	English	0.965 to 0.969	NR	NR
Parvizy (2020) (n=1)	RNs	Iran	2. Domain specific The PNKAS self‑efficacy questionnaires in pain management developed by (Chang et al., 2006), the questionnaire was translated by two experts in Persian and then by two experts in English	5‑point Likert scale/6 questions	Persian	pretest was 0.88, and posttest was 0.91	NR	assessed by three pediatric nurses.
Baek (2019) (n=1)	School nurses	South Korea	Self-efficacy regarding Sexual Media Literacy Education, developed by (Baek, S.-S. et al., 2019)	5-point Likert- scale/5 questions	English	0.86	NR	The content validity was above 80% which is considered acceptable
Franklin, (2015) (n=1)	Senior pre-licensure nursing students	USA	2. Domain-specific Modified National League for Nursing Student Satisfaction and Self-Confidence in Learning Scale (SCLS; Jeffries & Rizzolo, 2006)	NR	English	NR	NR	NR
Kameg et al., (2010) (n=1)	Pre-licensure nursing students	USA	2. Domain-specific a. Self-efficacy of communication skills was measured with a single-item visual analogue scale (VAS) (Miller & Ferris, 1993), b. Self-Efficacy (General)Scale developed by (Howard, 2007)	a. NR b. 10 questions	English	a.NR b. 0.76–0.90	NR	NR
Patton (2018) (n=1)	Senior nursing students	USA	2. Domain specific A self-efficacy survey guided by (Bandura, 2006) to measure fall risk assessment and management skill domains	100-point scale ranging from zero-100/10 items	English	pretest was .94, and posttest was .92	NR	NR
Dunn (2014) (n=1)	Juniors second semester baccalaureate nursing	USA	2. Domain-specific Nursing Student Self-Efficacy Scale (NSSES) validated by the (Dunn, 2014) on 421 nursing students	5-point Likert-type scale/20 items	English	0.95 for Communication Skills and 0.94 for Psychomotor Skills	NR	NR
Ancel (2016) (n=1)	Undergraduate, four-year nursing students	Turkey	2. Domain-specific Self-Efficacy Scale assesses Problem-Solving Inventory (PSI) and developed by (Sherer and Madduks,1982)	5-Likert-type scale/23 questions	English	0.85	NR	NR
Hagemeier (2014) (n=1)	Interprofessional students (nursing, medical, and pharmacy)	USA	2. Domain-specific Survey instrument specific to course learning objectives and IPEC Core Competencies (Washington, DC; 2011)	Scale not reported/33-items	English	NR	NR	NR
Darkwah (2011) (n=1)	Undergraduate nursing students	Canada	2. Domain-specific A modified version of the original Health Promotion Disease Prevention Inventory (HPDPI-M) designed by (Laschinger and Tresolini, 1999)	5-point Likert-type scale/45 items	English	Reported reliability original (0.71 and 0.94)	NR	NR
Said (2021) (n=1)	RNs	Egypt	2. Domain-specific Self-efficacy scale adopted from (Christian and Krumwiede, 2013) and translated into Arabic to assess the nurses' self-efficacy regarding the management of eclampsia	5-point Likert-type scale/16 statements	Arabic	0.879	NR	NR
Curtis (2016) (n=1)	RNs	Australia	2. Domain specific Self-Efficacy Questionnaire related to trauma patient assessment developed by (Curtis, 2016)	0 (no confidence) to 10 (complete confidence)/15 skills	English	pretest was 0.983 and post‑test was 0.977	NR	NR
(Mun and Hwang, 2020) (n=1)	RNs	South Korea	2. Domain-specific Self-efficacy for chemotherapy nursing tool developed by (Sherer et al., 1982), translated into Korean by (Yang, 1999)	Scale not reported/14-items	Korean	0.75	NR	NR
Kool (2014) (n=1)	Mental health nurses and social workers	Netherland	2. Domain-specific Self-Efficacy in Dealing with Self-Harm Questionnaire (SEDSHQ) developed by (Kool, 2014)	4-point Likert scale/34 items	English	0.95	NR	tested with experts (N = 8)
Chang (2014) (n=1)	Post-graduate nursing students	USA	2. Domain specific Self- Efficacy in Evidence-Based Practice tool (Chang &Crowe, 2011; Chang & Walsh, 2011)	Scale not reported/15-items	English	NR	NR	NR
Iannuzzi (2019) (n=1)	Post-licensure doctor nursing students	USA	2. Domain specific Family Nurse Practitioner Autism Self-Efficacy Scale (FNPASE) a modified version of the Primary Care Autism Self-Efficacy (PCASE) scale (Mazurek et al.,2016)	6-point Likert scale/27 questions	English	0.98	NR	NR
